# Supplementary material for: Submicroscopic and asymptomatic Plasmodium falciparum and Plasmodium vivax infections are common in western Thailand - molecular and serological evidence
Source: Malar J. 2015 Feb 25;14:95. doi: 10.1186/s12936-015-0611-9 (PMC4342942; doi:10.1186/s12936-015-0611-9)
Supplement: Additional file 1: — List of seroreactive P. falciparum and P. vivax polypeptides recognized by plasma antibodies from exposed villagers and malaria clinic patients in Tak Province, Thailand, and their respective seroprevalence rates. [file 12936_2015_611_MOESM1_ESM.xlsx]

## Sheet: Table S1
Seroprevalence rates (%) in exposed sera from Tak Province, Thailand
					Community Samples (Mae Salid Noi)		Malaria Clinic Samples (Mae Tan)		Total Seroprevalence
Genebank ORF ID	PlasmoDB ORF ID	ORF_Fragment	Description	Organism	qPCR Negative n=80	qPCR Positive n=13	qPCR Negative n=34	qPCR Positive n=26	qPCR Positve and Negative n=153
PF10_0138	PF3D7_1014100	Segment 1	conserved Plasmodium protein, unknown function	P. falciparum 3D7	96.25	100	91.4286	88	94.1176
PVX_114145	PVX_114145	Exon 1 of 1	Merozoite surface protein 10, MSP10	P. vivax SaI1	92.5	100	91.4286	100	94.1176
PFB0310c	PF3D7_0207000	Exon 1 of 2	merozoite surface protein 4 (MSP4)	P. falciparum 3D7	97.5	100	88.5714	84	93.4641
PFI1735c	PF3D7_0935900	Exon 2 Segment 1	ringexported protein 1 (REX1)	P. falciparum 3D7	92.5	100	88.5714	92	92.1569
PFE1590w	PF3D7_0532100		early transcribed membrane protein 5 (ETRAMP5)	P. falciparum 3D7	91.25	100	88.5714	88	90.8497
PVX_092070	PVX_092070	Exon 1 of 1	hypothetical protein, conserved	P. vivax SaI1	90	84.6154	94.2857	88	90.1961
PVX_090110	PVX_090110	Exon 1 of 1 Segment 1	hypothetical protein, conserved	P. vivax SaI1	88.75	92.3077	88.5714	96	90.1961
PF08_0054	PF3D7_0818900		heat shock protein 70 (Hsp70)	P. falciparum 3D7	88.75	92.3077	91.4286	88	89.5425
PVX_123745	PVX_123745	Exon 1 of 1	endoplasmin precursor, putative	P. vivax SaI1	91.25	92.3077	82.8571	92	89.5425
PVX_099980	PVX_099980	Exon 1 of 1 Segment 1	major bloodstage surface antigen Pv200	P. vivax SaI1	93.75	100	77.1429	88	89.5425
PVX_095185	PVX_095185	Exon 1 of 2	hypothetical protein, conserved	P. vivax SaI1	91.25	100	82.8571	84	88.8889
PFB0300c	PF3D7_0206800		merozoite surface protein 2 (MSP2)	P. falciparum 3D7	93.75	100	80	76	88.2353
PVX_000995	PVX_000995	Exon 1 of 1	transmissionblocking target antigen Pfs230, putative	P. vivax SaI1	87.5	92.3077	85.7143	92	88.2353
PVX_097625	PVX_097625	Exon 1 of 1	Merozoite Surface Protein 8, MSP8	P. vivax SaI1	87.5	92.3077	85.7143	92	88.2353
PFE0820c	PF3D7_0516400	Exon 1 of 1	conserved Plasmodium protein, unknown function	P. falciparum 3D7	87.5	84.6154	85.7143	92	87.5817
PVX_091675	PVX_091675	Exon 3 of 3 Segment 2	liver stage antigen, putative	P. vivax SaI1	83.75	84.6154	91.4286	96	87.5817
PVX_099980	PVX_099980	Exon 1 of 1 Segment 2	major bloodstage surface antigen Pv200	P. vivax SaI1	82.5	100	91.4286	92	87.5817
PFD0310w	PF3D7_0406200		sexual stagespecific protein precursor (Pfs16)	P. falciparum 3D7	95	92.3077	77.1429	76	87.5817
PFB0120w	PF3D7_0202500	Exon 1 of 1	early transcribed membrane protein 2 (ETRAMP2)	P. falciparum 3D7	91.25	100	85.7143	72	87.5817
PVX_085590	PVX_085590	Exon 1 of 1 Segment 5	hypothetical protein, conserved	P. vivax SaI1	86.25	92.3077	88.5714	88	87.5817
PFB0310c	PF3D7_0207000	Exon 1	merozoite surface protein 4 (MSP4)	P. falciparum 3D7	92.5	100	77.1429	76	86.9281
MAL13P1.226	PF3D7_1345400	Exon 3 of 4	conserved Plasmodium protein, unknown function	P. falciparum 3D7	85	92.3077	85.7143	92	86.9281
PVX_123105	PVX_123105	Exon 2 of 6	hypothetical protein, conserved	P. vivax SaI1	87.5	92.3077	80	92	86.9281
PVX_000930	PVX_000930	Exon 1 of 1	sexual stage antigen s16, putative	P. vivax SaI1	90	84.6154	74.2857	96	86.9281
PF08_0137	PF3D7_0801000	Exon 2 Segment 1	Plasmodium exported protein (PHISTc), unknown function	P. falciparum 3D7	81.25	100	82.8571	96	85.6209
PVX_003565	PVX_003565	Exon 1 of 1	early transcribed membrane protein (ETRAMP)	P. vivax SaI1	83.75	84.6154	85.7143	92	85.6209
PVX_099315	PVX_099315	Exon 2 of 2	78 kDa glucoseregulated protein precursor (GRP 78), putative	P. vivax SaI1	87.5	92.3077	74.2857	92	85.6209
PFC0425w	PF3D7_0310200	Exon 1 Segment 3	phd finger protein, putative	P. falciparum 3D7	81.25	84.6154	91.4286	92	85.6209
PVX_101085	PVX_101085	Exon 1 of 1	ubiquitinconjugating enzyme domain containing protein	P. vivax SaI1	86.25	76.9231	77.1429	96	84.9673
PF10_0323	PF3D7_1033200	Exon 1 Segment 1	early transcribed membrane protein 10.2 (ETRAMP10.2)	P. falciparum 3D7	78.75	100	88.5714	92	84.9673
PF08_0137	PF3D7_0801000	Exon 2 Segment 2	Plasmodium exported protein (PHISTc), unknown function	P. falciparum 3D7	86.25	92.3077	82.8571	80	84.9673
PFI1475w	PF3D7_0930300	Segment 2	merozoite surface protein 1 (MSP1)	P. falciparum 3D7	88.75	100	77.1429	76	84.9673
PF14_0016	PF3D7_1401400	Exon 1 of 1	early transcribed membrane protein 14.1 (ETRAMP14)	P. falciparum 3D7	91.25	92.3077	71.4286	76	84.3137
PF11_0404	PF3D7_1139300	Exon 2 Segment 1	transcription factor with AP2 domain(s) (ApiAP2)	P. falciparum 3D7	80	92.3077	88.5714	88	84.3137
PVX_100845	PVX_100845	Exon 1 of 1	hypothetical protein, conserved	P. vivax SaI1	87.5	84.6154	74.2857	88	84.3137
PVX_114000	PVX_114000	Exon 2 of 3	hypothetical protein, conserved	P. vivax SaI1	91.25	84.6154	74.2857	76	84.3137
PFL2260w	PF3D7_1247100	Exon 2 of 2	conserved Plasmodium protein, unknown function	P. falciparum 3D7	77.5	92.3077	94.2857	88	84.3137
PVX_117150	PVX_117150	Exon 1 of 3	26S proteasome subunit, putative	P. vivax SaI1	85	84.6154	82.8571	84	84.3137
PFI1475w	PF3D7_0930300	Segment 1	merozoite surface protein 1 (MSP1)	P. falciparum 3D7	92.5	92.3077	74.2857	64	83.6601
PFE0060w	PF3D7_0501200	Exon 2	parasiteinfected erythrocyte surface protein (PIESP2)	P. falciparum 3D7	85	92.3077	80	80	83.6601
PF08_0109	PF3D7_0807800	Exon 2 Segment 1	proteasome subunit alpha type 5, putative	P. falciparum 3D7	82.5	84.6154	85.7143	84	83.6601
PF13_0274	PF3D7_1352800	Exon 1 of 3	vacuolar fusion protein MON1, putative	P. falciparum 3D7	80	76.9231	85.7143	96	83.6601
PFL0765w	PF3D7_1215900	Exon 1 of 1	conserved Plasmodium membrane protein, unknown function (PfSR10)	P. falciparum 3D7	81.25	84.6154	88.5714	80	83.0065
PVX_119435	PVX_119435	Exon 5 of 5	hypothetical protein, conserved	P. vivax SaI1	82.5	92.3077	68.5714	100	83.0065
PFB0915w	PF3D7_0220000	Exon 2 Segment 1	liver stage antigen 3 (LSA3)	P. falciparum 3D7	77.5	92.3077	85.7143	92	83.0065
PVX_086200	PVX_086200	Exon 1 of 1	hypothetical protein, conserved	P. vivax SaI1	81.25	92.3077	80	88	83.0065
PFE0575c	PF3D7_0511600	Exon 1 of 1	conserved Plasmodium protein, unknown function	P. falciparum 3D7	86.25	84.6154	77.1429	76	82.3529
PF14_0046	PF3D7_1404900	Exon 1 Segment 1	conserved Plasmodium protein, unknown function	P. falciparum 3D7	82.5	100	80	76	82.3529
PF10_0348	PF3D7_1035700	Exon 1 Segment 1	duffy bindinglike merozoite surface protein (DBLMSP)	P. falciparum 3D7	80	100	77.1429	84	81.6993
PFB0305c	PF3D7_0206900.1	Exon 1	merozoite surface protein 5 (MSP5)	P. falciparum 3D7	80	76.9231	88.5714	80	81.6993
PVX_082645	PVX_082645	Exon 1 of 1	merozoite surface protein 7 (MSP7), putative	P. vivax SaI1	82.5	84.6154	77.1429	84	81.6993
PVX_117020	PVX_117020	Exon 1 of 1	hypothetical protein, conserved	P. vivax SaI1	78.75	100	80	84	81.6993
PF10_0211	PF3D7_1021700	Exon 1 Segment 2	conserved Plasmodium membrane protein, unknown function	P. falciparum 3D7	85	92.3077	74.2857	72	81.0458
PFE0655w	PF3D7_0513200	Exon 2 Segment 3	conserved Plasmodium protein, unknown function	P. falciparum 3D7	75	76.9231	91.4286	88	81.0458
PF07_0029	PF3D7_0708400	Exon 2	heat shock protein 90 (HSP90)	P. falciparum 3D7	76.25	84.6154	85.7143	88	81.0458
PFL0795c	PF3D7_1216500	Exon 1 Segment 1	male development gene 1 (MDV1)	P. falciparum 3D7	81.25	100	82.8571	68	81.0458
MAL7P1.176	PF3D7_0731500	Segment 2	erythrocyte binding antigen175 (EBA175)	P. falciparum 3D7	75	76.9231	88.5714	92	81.0458
PF11_0344	PF3D7_1133400		apical membrane antigen 1 (AMA1)	P. falciparum 3D7	82.5	92.3077	77.1429	76	81.0458
PVX_000995	PVX_000995		transmissionblocking target antigen Pfs230, putative	P. vivax SaI1	85	92.3077	71.4286	76	81.0458
PF10_0020	PF3D7_1001600	Exon 2 of 2	alpha/beta hydrolase, putative	P. falciparum 3D7	78.75	92.3077	88.5714	72	81.0458
PVX_095185	PVX_095185		hypothetical protein	P. vivax SaI1	81.25	92.3077	74.2857	80	80.3922
PFF1485w	PF3D7_0630600	Exon 2 of 2	conserved Plasmodium protein, unknown function	P. falciparum 3D7	75	92.3077	82.8571	88	80.3922
PF13_0150	PF3D7_1329000	Exon 1 Segment 2	DNAdirected RNA polymerase 3 largest subunit	P. falciparum 3D7	78.75	92.3077	82.8571	76	80.3922
PFB0305c	PF3D7_0206900.1	Exon 1 of 2	merozoite surface protein 5 (MSP5)	P. falciparum 3D7	78.75	92.3077	82.8571	76	80.3922
PF08_0034	PF3D7_0823300		histone acetyltransferase GCN5 (GCN5)	P. falciparum 3D7	78.75	92.3077	77.1429	80	79.7386
PF14_0274	PF3D7_1429500	Exon 1 of 1	diphthamide synthesis protein, putative	P. falciparum 3D7	71.25	84.6154	88.5714	92	79.7386
PVX_101485	PVX_101485	Exon 8 of 8 Segment 2	hypothetical protein, conserved	P. vivax SaI1	81.25	84.6154	71.4286	84	79.7386
PFI0315c	PF3D7_0906400	Exon 1 Segment 1	dynein light intermediate chain 2, cytosolic	P. falciparum 3D7	70	84.6154	91.4286	92	79.7386
PF10_0119	PF3D7_1012200	Exon 1 of 2	conserved Plasmodium protein, unknown function	P. falciparum 3D7	71.25	84.6154	91.4286	88	79.7386
PFL0405w	PF3D7_1208100		conserved Plasmodium protein, unknown function	P. falciparum 3D7	75	84.6154	82.8571	88	79.7386
MAL13P1.176	PF3D7_1335300	Exon 1 Segment 2	reticulocyte binding protein 2 homologue b (RH2b)	P. falciparum 3D7	71.25	100	82.8571	88	79.085
PFI1605w	PF3D7_0933100	Exon 4 of 4	conserved Plasmodium protein, unknown function	P. falciparum 3D7	78.75	84.6154	71.4286	88	79.085
PF14_0402	PF3D7_1442400	Exon 1 Segment 3	conserved Plasmodium protein, unknown function	P. falciparum 3D7	75	92.3077	82.8571	80	79.085
PFI1580c	PF3D7_0932500	CIDR1	DHHCtype zinc finger protein, putative	P. falciparum 3D7	75	84.6154	82.8571	84	79.085
PF10_0356	PF3D7_1036400	Exon 1 of 2	liver stage antigen 1 (LSA1)	P. falciparum 3D7	80	92.3077	71.4286	80	79.085
PVX_083560	PVX_083560	Exon 2 of 2	hypothetical protein, conserved	P. vivax SaI1	81.25	84.6154	65.7143	88	79.085
PVX_097730	PVX_097730	Exon 1 of 1	hypothetical protein, conserved	P. vivax SaI1	65	76.9231	97.1429	100	79.085
PF14_0102	PF3D7_1410400	Exon 1 Segment 1	rhoptryassociated protein 1 (RAP1)	P. falciparum 3D7	73.75	92.3077	80	84	78.4314
PF14_0096	PF3D7_1409800	Exon 1 Segment 1	RNA binding protein Bruno, putative (HoBo)	P. falciparum 3D7	73.75	84.6154	80	88	78.4314
PF10_0029	PF3D7_1002500	Exon 1 of 3	conserved Plasmodium protein, unknown function	P. falciparum 3D7	65	76.9231	97.1429	96	78.4314
PFD1037w	PF3D7_0422100		transmembrane emp24 domaincontaining protein, putative	P. falciparum 3D7	73.75	69.2308	82.8571	92	78.4314
PFF1325c	PF3D7_0627300	Exon 1 of 1	c3h4type ring finger protein, putative	P. falciparum 3D7	77.5	92.3077	74.2857	80	78.4314
PVX_114375	PVX_114375	Exon 1 of 1	hypothetical protein, conserved	P. vivax SaI1	77.5	92.3077	77.1429	76	78.4314
PF10_0281	PF3D7_1028700	Exon 1 of 1	merozoite TRAPlike protein (MTRAP)	P. falciparum 3D7	71.25	76.9231	82.8571	92	77.7778
PFL0275w	PF3D7_1205500	Exon 1 Segment 2	zinc finger protein, putative	P. falciparum 3D7	75	84.6154	80	80	77.7778
PVX_114120	PVX_114120		splicing factor 3a subunit, putative	P. vivax SaI1	78.75	76.9231	71.4286	84	77.7778
PVX_114060	PVX_114060		transport protein particle (TRAPP) component, Bet3, putative	P. vivax SaI1	77.5	92.3077	71.4286	80	77.7778
PVX_079910	PVX_079910	Exon 1 of 1 Segment 1	hypothetical protein, conserved	P. vivax SaI1	76.25	84.6154	68.5714	92	77.7778
MAL13P1.123	PF3D7_1322200	Exon 1 Segment 2	Plasmodium exported protein (PHISTalike), unknown function	P. falciparum 3D7	67.5	84.6154	88.5714	88	77.1242
PF10_0022	PF3D7_1001800	Exon 2 of 2	Plasmodium exported protein (PHISTc), unknown function	P. falciparum 3D7	75	69.2308	77.1429	88	77.1242
PFI1015w	PF3D7_0920700		conserved Plasmodium protein, unknown function	P. falciparum 3D7	80	84.6154	74.2857	68	77.1242
MAL13P1.140	PF3D7_1325900	Exon 1 Segment 2	conserved Plasmodium protein, unknown function	P. falciparum 3D7	67.5	84.6154	91.4286	84	77.1242
PFA0410w	PF3D7_0108300	Segment 1	conserved Plasmodium protein, unknown function	P. falciparum 3D7	73.75	92.3077	80	72	76.4706
PFL1745c	PF3D7_1236100	Exon 2 Segment 1	clusteredasparaginerich protein	P. falciparum 3D7	73.75	84.6154	80	76	76.4706
PVX_122970	PVX_122970	Exon 1 of 3	calcium/calmodulindependent protein kinase, putative	P. vivax SaI1	76.25	84.6154	68.5714	84	76.4706
MAL7P1.134	PF3D7_0724700	Exon 1 Segment 1	conserved Plasmodium protein, unknown function	P. falciparum 3D7	76.25	84.6154	80	68	76.4706
PF10_0224	PF3D7_1023100	Exon 1 Segment 4	dynein heavy chain, putative	P. falciparum 3D7	65	76.9231	94.2857	84	75.817
PVX_089695	PVX_089695	Exon 1 of 1	hypothetical protein, conserved	P. vivax SaI1	72.5	76.9231	80	80	75.817
PF13_0197	PF3D7_1335100		merozoite surface protein 7 (MSP7)	P. falciparum 3D7	75	92.3077	74.2857	72	75.817
PF10_0406	PF3D7_1041300	CIDR1	erythrocyte membrane protein 1, PfEMP1 (VAR)	P. falciparum 3D7	76.25	69.2308	68.5714	88	75.817
PVX_092935	PVX_092935	Exon 2 of 2 Segment 1	hypothetical protein, conserved	P. vivax SaI1	80	76.9231	71.4286	68	75.817
PFL1385c	PF3D7_1228600	Exon 1 Segment 1	merozoite surface protein 9 (MSP9)	P. falciparum 3D7	73.75	76.9231	74.2857	84	75.817
MAL13P1.174	PF3D7_1334800	Exon 1 of 1	MSP7like protein (MSRP2)	P. falciparum 3D7	70	92.3077	80	80	75.817
PFB0345c	PF3D7_0207700	Exon 2 of 4	serine repeat antigen 4 (SERA4)	P. falciparum 3D7	72.5	61.5385	80	88	75.817
PVX_119355	PVX_119355	Exon 1 of 1	circumsporozoite (CS) protein	P. vivax SaI1	76.25	84.6154	71.4286	76	75.817
PFC0440c	PF3D7_0310500	Exon 1 Segment 3	DEAD box helicase, putative	P. falciparum 3D7	72.5	84.6154	74.2857	80	75.1634
PVX_098915	PVX_098915		hypothetical protein, conserved	P. vivax SaI1	82.5	46.1538	68.5714	76	75.1634
PFL1930w	PF3D7_1239800	Segment 5	conserved Plasmodium protein, unknown function	P. falciparum 3D7	67.5	84.6154	80	88	75.1634
PVX_111470	PVX_111470	Exon 1 of 1 Segment 1	hypothetical protein, conserved	P. vivax SaI1	81.25	84.6154	60	72	75.1634
PVX_094965	PVX_094965	Exon 1 of 1 Segment 1	hypothetical protein, conserved	P. vivax SaI1	66.25	69.2308	82.8571	96	75.1634
PFB0150c	PF3D7_0203100	Exon 2 Segment 3	protein kinase, putative	P. falciparum 3D7	72.5	46.1538	80	88	74.5098
PF14_0099	PF3D7_1410100	Exon 1 of 7	alpha/beta hydrolase, putative	P. falciparum 3D7	71.25	69.2308	80	80	74.5098
PFE1505w	PF3D7_0530100	Exon 2 of 2	SNARE protein, putative (SYN6)	P. falciparum 3D7	72.5	84.6154	74.2857	76	74.5098
PFE0565w	PF3D7_0511400	Exon 1 of 1	conserved Plasmodium protein, unknown function	P. falciparum 3D7	67.5	76.9231	80	88	74.5098
PFL1415w	PF3D7_1229300	Exon 1 of 1	conserved Plasmodium protein, unknown function	P. falciparum 3D7	67.5	76.9231	82.8571	84	74.5098
PVX_085220	PVX_085220		basic transcription factor 3b, putative	P. vivax SaI1	76.25	69.2308	71.4286	76	74.5098
PF10_0355	PF3D7_1036300	Exon 1 of 1	merozoite surface protein (MSP3.8)	P. falciparum 3D7	68.75	84.6154	77.1429	84	74.5098
PVX_114940	PVX_114940	Exon 1 of 2	RNAbinding protein, putative	P. vivax SaI1	78.75	92.3077	54.2857	80	74.5098
PF08_0034	PF3D7_0823300	Exon 1 Segment 2	histone acetyltransferase GCN5 (GCN5)	P. falciparum 3D7	65	84.6154	88.5714	80	74.5098
PFC0810c	PF3D7_0318300	Exon 3 Segment 1	conserved Plasmodium protein, unknown function	P. falciparum 3D7	67.5	69.2308	85.7143	84	74.5098
PVX_092630	PVX_092630	Exon 1 of 1 Segment 3	hypothetical protein, conserved	P. vivax SaI1	72.5	69.2308	82.8571	72	74.5098
PVX_114365	PVX_114365	Exon 1 of 1	hypothetical protein, conserved	P. vivax SaI1	70	84.6154	77.1429	80	74.5098
PVX_095115	PVX_095115	Exon 1 of 3	D123 (regulator of eIF2), putative	P. vivax SaI1	72.5	92.3077	68.5714	80	74.5098
MAL13P1.140	PF3D7_1325900	Exon 1 Segment 3	conserved Plasmodium protein, unknown function	P. falciparum 3D7	66.25	69.2308	82.8571	88	73.8562
PFD0115c	PF3D7_0402400	Exon 2 of 2	Plasmodium exported protein, unknown function (GEXP18)	P. falciparum 3D7	67.5	92.3077	68.5714	92	73.8562
PFL1055c	PF3D7_1221900	Exon 1 of 1	conserved Plasmodium membrane protein, unknown function	P. falciparum 3D7	66.25	61.5385	85.7143	88	73.8562
PF14_0698	PF3D7_1473000	Exon 1 of 1	conserved Plasmodium protein, unknown function	P. falciparum 3D7	68.75	84.6154	77.1429	80	73.8562
PF13_0222	PF3D7_1340600	Exon 1 Segment 1	RNA lariat debranching enzyme, putative (DBR1)	P. falciparum 3D7	63.75	84.6154	82.8571	88	73.8562
PFL1070c	PF3D7_1222300	Exon 1 Segment 1	endoplasmin homolog precursor, putative	P. falciparum 3D7	75	53.8462	68.5714	84	73.2026
PFF1370w	PF3D7_0628200	Segment 2	protein kinase PK4 (PK4)	P. falciparum 3D7	68.75	76.9231	82.8571	72	73.2026
PF11_0342	PF3D7_1133200	Exon 1 Segment 2	conserved Plasmodium protein, unknown function	P. falciparum 3D7	75	76.9231	62.8571	80	73.2026
PF10_0322	PF3D7_1033100	Segment 2	Sadenosylmethionine decarboxylase/ornithine decarboxylase (AdoMetDC/ODC)	P. falciparum 3D7	72.5	76.9231	74.2857	72	73.2026
PF08_0064	PF3D7_0816200	Exon 1 of 1	vacuolar proteinsorting protein VPS2, putative	P. falciparum 3D7	75	69.2308	62.8571	84	73.2026
PF10_0041	PF3D7_1003800	Exon 1 Segment 2	U5 small nuclear ribonuclear protein, putative	P. falciparum 3D7	65	61.5385	94.2857	76	73.2026
PVX_086010	PVX_086010	Exon 1 of 2	hypothetical protein, conserved	P. vivax SaI1	70	61.5385	77.1429	80	72.549
PVX_003840	PVX_003840	Exon 2 of 4	serinerepeat antigen 3 (SERA)	P. vivax SaI1	76.25	92.3077	60	68	72.549
PVX_087680	PVX_087680		chitinase	P. vivax SaI1	76.25	84.6154	65.7143	64	72.549
PVX_116585	PVX_116585	Exon 1 of 1 Segment 3	hypothetical protein, conserved	P. vivax SaI1	81.25	76.9231	60	60	72.549
PF10_0166	PF3D7_1017100	Exon 1 of 1	conserved Plasmodium protein, unknown function	P. falciparum 3D7	73.75	69.2308	68.5714	76	72.549
PVX_113830	PVX_113830	Exon 1 of 2 Segment 2	myosinlike protein, putative	P. vivax SaI1	80	92.3077	51.4286	64	71.8954
PFI1520w	PF3D7_0931300	Exon 1 of 1	asparaginerich antigen, putative	P. falciparum 3D7	68.75	61.5385	77.1429	80	71.8954
PFL1310c	PF3D7_1227100	Exon 1 Segment 1	DNA helicase 60 (DH60)	P. falciparum 3D7	77.5	61.5385	68.5714	64	71.8954
PVX_098815	PVX_098815	Exon 1 of 1	ATPdependent heat shock protein, putative	P. vivax SaI1	73.75	69.2308	71.4286	68	71.8954
PFD1235w	PF3D7_0425800	CIDR1	erythrocyte membrane protein 1, PfEMP1 (VAR)	P. falciparum 3D7	77.5	69.2308	54.2857	80	71.8954
PF11_0419	PF3D7_1140800	Exon 1 of 1	conserved Plasmodium protein, unknown function	P. falciparum 3D7	62.5	76.9231	85.7143	80	71.8954
PFB0100c	PF3D7_0202000	Exon 2 Segment 1	knobassociated histidinerich protein (KAHRP)	P. falciparum 3D7	70	92.3077	68.5714	72	71.8954
PVX_084305	PVX_084305	Exon 1 of 1 Segment 2	hypothetical protein, conserved	P. vivax SaI1	80	69.2308	54.2857	72	71.8954
PVX_094830	PVX_094830	Exon 1 of 2	hypothetical protein	P. vivax SaI1	71.25	69.2308	68.5714	80	71.8954
PF13_0003	PF3D7_1300300	CIDR1	erythrocyte membrane protein 1, PfEMP1 (VAR)	P. falciparum 3D7	72.5	61.5385	62.8571	88	71.8954
PF08_0140	PF3D7_0800300	Exon 2 Segment 1	erythrocyte membrane protein 1, PfEMP1 (VAR)	P. falciparum 3D7	66.25	92.3077	68.5714	84	71.8954
PF07_0006	PF3D7_0702300	Exon 2 of 2	sporozoite threonine and asparaginerich protein (STARP)	P. falciparum 3D7	61.25	76.9231	82.8571	88	71.8954
PVX_096110	PVX_096110	Exon 1 of 5 Segment 2	hypothetical protein, conserved	P. vivax SaI1	71.25	76.9231	62.8571	84	71.8954
PVX_099520	PVX_099520	Exon 1 of 8	ubiquitinlike protein, putative	P. vivax SaI1	65	92.3077	77.1429	76	71.8954
PF14_0632	PF3D7_1466300	Exon 1 Segment 1	26S proteasome regulatory subunit, putative	P. falciparum 3D7	65	76.9231	80	76	71.2418
PFE0090w	PF3D7_0501800	Exon 1 Segment 2	chromosome assembly factor 1 (CAF1)	P. falciparum 3D7	70	69.2308	71.4286	76	71.2418
PF14_0186	PF3D7_1419200	Exon 1 Segment 1	conserved Plasmodium protein, unknown function	P. falciparum 3D7	73.75	84.6154	71.4286	56	71.2418
PVX_085570	PVX_085570	Exon 1 of 2 Segment 5	hypothetical protein, conserved	P. vivax SaI1	72.5	76.9231	57.1429	84	71.2418
PF11_0509	PF3D7_1149200	Exon 2 Segment 2	ringinfected erythrocyte surface antigen	P. falciparum 3D7	73.75	76.9231	60	76	71.2418
PF10_0025	PF3D7_1002100	Exon 2 of 2	PF70 protein (PF70)	P. falciparum 3D7	56.25	84.6154	80	100	71.2418
PVX_087680	PVX_087680	Exon 1 of 1	chitinase	P. vivax SaI1	77.5	84.6154	51.4286	72	71.2418
MAL13P1.230	PF3D7_1346000	Exon 1 Segment 1	conserved Plasmodium protein, unknown function	P. falciparum 3D7	68.75	69.2308	68.5714	84	71.2418
PF10_0019	PF3D7_1001500	Exon 1 of 1	early transcribed membrane protein 10.1 (ETRAMP10)	P. falciparum 3D7	75	92.3077	65.7143	56	71.2418
PFF0995c	PF3D7_0620400	Exon 1 of 1	merozoite surface protein 10 (MSP10)	P. falciparum 3D7	58.75	100	77.1429	88	71.2418
PF14_0326	PF3D7_1434500	Exon 2 Segment 4	dyneinrelated AAAtype ATPase, putative	P. falciparum 3D7	67.5	61.5385	77.1429	76	70.5882
PF11_0292	PF3D7_1128100	Exon 2 of 3	cochaperone prefoldin complex subunit, putative	P. falciparum 3D7	63.75	53.8462	80	88	70.5882
PFE1375c	PF3D7_0527600	Exon 6 of 10	conserved Plasmodium protein, unknown function	P. falciparum 3D7	65	53.8462	80	84	70.5882
PF13_0190	PF3D7_1334200	Exon 1 Segment 1	chaperone binding protein, putative	P. falciparum 3D7	68.75	84.6154	71.4286	68	70.5882
PF11_0351	PF3D7_1134000	Exon 1 Segment 1	heat shock protein 70 (Hsp703)	P. falciparum 3D7	65	84.6154	77.1429	72	70.5882
PF13_0003	PF3D7_1300300	Segment 2	erythrocyte membrane protein 1, PfEMP1 (VAR)	P. falciparum 3D7	62.5	69.2308	77.1429	88	70.5882
PVX_111065	PVX_111065	Exon 1 of 1	early transcribed membrane protein (ETRAMP)	P. vivax SaI1	70	69.2308	68.5714	76	70.5882
PVX_119360	PVX_119360	Exon 1 of 1	DNAdirected RNA polymerase, beta subunit, putative	P. vivax SaI1	73.75	53.8462	65.7143	76	70.5882
PVX_085685	PVX_085685		RNAbinding protein Nova1, putative	P. vivax SaI1	82.5	84.6154	40	68	70.5882
PVX_001965	PVX_001965	Exon 2 of 2	hypothetical protein, conserved	P. vivax SaI1	80	61.5385	51.4286	72	70.5882
PFD0385w	PF3D7_0407800	Exon 1 Segment 2	conserved Plasmodium protein, unknown function	P. falciparum 3D7	65	92.3077	74.2857	72	70.5882
PFD0170c	PF3D7_0403600	Exon 2 of 2	conserved Plasmodium protein, unknown function	P. falciparum 3D7	67.5	76.9231	74.2857	72	70.5882
PVX_092555	PVX_092555	Exon 1 of 6 Segment 1	WD domain, Gbeta repeat domain containing protein	P. vivax SaI1	61.25	92.3077	74.2857	84	70.5882
PVX_091760	PVX_091760	Exon 1 of 2 Segment 5	dynein heavy chain, putative	P. vivax SaI1	70	69.2308	62.8571	80	69.9346
PFC0120w	PF3D7_0302500	Exon 1 Segment 1	cytoadherence linked asexual protein 3.1 (CLAG3.1)	P. falciparum 3D7	67.5	76.9231	68.5714	76	69.9346
PFF1440w	PF3D7_0629700	Segment 3	SET domain protein, putative (SET1)	P. falciparum 3D7	65	69.2308	77.1429	76	69.9346
PVX_089245	PVX_089245	Exon 2 of 5	hypothetical protein, conserved	P. vivax SaI1	80	76.9231	48.5714	64	69.9346
PVX_122920	PVX_122920	Exon 1 of 1 Segment 3	hypothetical protein, conserved	P. vivax SaI1	65	92.3077	65.7143	80	69.9346
PVX_110945	PVX_110945	Exon 1 of 1	Erythrocyte membrane protein, putative	P. vivax SaI1	76.25	92.3077	51.4286	64	69.9346
PF10_0356	PF3D7_1036400	Exon 2 Segment 2	liver stage antigen 1 (LSA1)	P. falciparum 3D7	65	61.5385	71.4286	84	69.281
MAL8P1.143	PF3D7_0803600	Exon 14 of 15	conserved Plasmodium protein, unknown function	P. falciparum 3D7	68.75	46.1538	71.4286	80	69.281
MAL7P1.170	PF3D7_0730800.1	Exon 2 Segment 1	Plasmodium exported protein, unknown function	P. falciparum 3D7	67.5	53.8462	74.2857	76	69.281
PVX_122315	PVX_122315	Exon 1 of 1 Segment 2	hypothetical protein, conserved	P. vivax SaI1	78.75	76.9231	51.4286	60	69.281
PF08_0033	PF3D7_0823500	Exon 1 of 1	membrane skeletal protein IMC1related	P. falciparum 3D7	61.25	61.5385	82.8571	80	69.281
PVX_117270	PVX_117270	Exon 1 of 14	hypothetical protein, conserved	P. vivax SaI1	78.75	76.9231	54.2857	56	69.281
PFD1120c	PF3D7_0423700	Exon 1 of 1	early transcribed membrane protein 4 (ETRAMP4)	P. falciparum 3D7	68.75	92.3077	65.7143	64	69.281
PVX_121900	PVX_121900	Exon 1 of 1	PST-A protein	P. vivax SaI1	71.25	69.2308	60	76	69.281
PFC0180c	PF3D7_0304000	Exon 4 Segment 1	inner membrane complex protein 1a, putative (IMC1a)	P. falciparum 3D7	66.25	100	62.8571	72	69.281
MAL7P1.228	PF3D7_0831700	Exon 2 of 2	heat shock protein 70, putative (HSP70x)	P. falciparum 3D7	66.25	76.9231	71.4286	68	68.6275
PFL0745c	PF3D7_1215400	Exon 1 of 1	conserved Plasmodium protein, unknown function	P. falciparum 3D7	63.75	53.8462	71.4286	88	68.6275
PFE1015c	PF3D7_0520200	Exon 1 of 1	conserved Plasmodium protein, unknown function	P. falciparum 3D7	67.5	69.2308	68.5714	72	68.6275
PVX_094830	PVX_094830	Exon 2 of 3	hypothetical protein, conserved	P. vivax SaI1	63.75	61.5385	77.1429	76	68.6275
PVX_084595	PVX_084595	Exon 2 of 2 Segment 2	DNA replication licensing factor MCM8, putative	P. vivax SaI1	68.75	53.8462	65.7143	80	68.6275
PF14_0114	PF3D7_1411600	Exon 1 of 1	GTP binding protein, putative	P. falciparum 3D7	66.25	61.5385	71.4286	76	68.6275
PVX_087755	PVX_087755	Exon 1 of 2 Segment 2	hypothetical protein, conserved	P. vivax SaI1	70	61.5385	60	80	68.6275
PF07_0006	PF3D7_0702300	Exon 2	sporozoite threonine and asparaginerich protein (STARP)	P. falciparum 3D7	65	61.5385	74.2857	76	68.6275
PFC1065w	PF3D7_0323800	Exon 2 Segment 1	conserved Plasmodium protein, unknown function	P. falciparum 3D7	63.75	76.9231	80	64	68.6275
PF13_0076	PF3D7_1302000	Exon 2 of 2	Plasmodium exported protein, unknown function	P. falciparum 3D7	63.75	61.5385	71.4286	80	67.9739
PFI1770w	PF3D7_0936600	Exon 2 of 2	Plasmodium exported protein (PHISTb), unknown function (GEXP05)	P. falciparum 3D7	67.5	46.1538	74.2857	72	67.9739
PFI1425w	PF3D7_0929000	Exon 2 of 2	conserved Plasmodium protein, unknown function	P. falciparum 3D7	75	69.2308	57.1429	60	67.9739
PFC0110w	PF3D7_0302200	Exon 1 of 9	cytoadherence linked asexual protein 3.2 (CLAG3.2)	P. falciparum 3D7	66.25	69.2308	68.5714	72	67.9739
MAL13P1.114	PF3D7_1321100	Exon 3 Segment 1	conserved Plasmodium protein, unknown function	P. falciparum 3D7	63.75	76.9231	77.1429	64	67.9739
PF07_0026	PF3D7_0707700	Exon 1 of 1	ubiquitinprotein ligase e3, putative	P. falciparum 3D7	60	76.9231	68.5714	88	67.9739
PVX_121920	PVX_121920	Exon 1 of 2 Segment 2	reticulocytebinding protein 2 (RBP2), like	P. vivax SaI1	66.25	76.9231	62.8571	76	67.9739
PF13_0270	PF3D7_1351800.1	Exon 1 of 1	conserved Plasmodium protein, unknown function	P. falciparum 3D7	61.25	76.9231	77.1429	72	67.9739
PF11_0142	PF3D7_1113400	Exon 4 Segment 1	ubiquitin domain containing protein	P. falciparum 3D7	57.5	84.6154	77.1429	80	67.9739
PVX_114125	PVX_114125	Exon 1 of 1	hypothetical protein, conserved	P. vivax SaI1	66.25	69.2308	71.4286	68	67.9739
PFD0085c	PF3D7_0401900	Exon 1 of 1	acylCoA synthetase (ACS6)	P. falciparum 3D7	61.25	69.2308	74.2857	76	67.3203
PVX_116545	PVX_116545		hypothetical protein, conserved	P. vivax SaI1	65	69.2308	62.8571	80	67.3203
PF14_0633	PF3D7_1466400	Exon 1 Segment 1	transcription factor with AP2 domain(s) (ApiAP2)	P. falciparum 3D7	65	84.6154	68.5714	64	67.3203
PFB0250w	PF3D7_0205600	Exon 1 of 1	conserved Plasmodium protein, unknown function	P. falciparum 3D7	63.75	69.2308	74.2857	68	67.3203
PFF0765c	PF3D7_0615800	Exon 2 of 3	conserved Plasmodium protein, unknown function	P. falciparum 3D7	63.75	61.5385	71.4286	76	67.3203
PVX_099520	PVX_099520	Exon 3 of 8	ubiquitinlike protein, putative	P. vivax SaI1	70	61.5385	60	72	67.3203
PVX_111290	PVX_111290	Exon 1 of 1	hypothetical protein	P. vivax SaI1	67.5	76.9231	57.1429	76	67.3203
PFC0545c	PF3D7_0313000	Exon 1 of 2	conserved Plasmodium protein, unknown function	P. falciparum 3D7	56.25	69.2308	77.1429	88	67.3203
PVX_098025	PVX_098025	Exon 1 of 3 Segment 2	DNAdirected RNA polymerase I 190 kDa polypeptide, putative	P. vivax SaI1	72.5	76.9231	48.5714	72	67.3203
PFC0130c	PF3D7_0302800	Exon 1 Segment 1	conserved Plasmodium protein, unknown function	P. falciparum 3D7	58.75	69.2308	77.1429	76	66.6667
PVX_003825	PVX_003825		serinerepeat antigen 4 (SERA)	P. vivax SaI1	75	84.6154	51.4286	52	66.6667
PF14_0546	PF3D7_1457300	Exon 1 Segment 1	conserved Plasmodium protein, unknown function	P. falciparum 3D7	65	76.9231	71.4286	60	66.6667
PF14_0736	PF3D7_1476600	Exon 2	Plasmodium exported protein, unknown function	P. falciparum 3D7	62.5	76.9231	65.7143	76	66.6667
PFC0325c	PF3D7_0307700	Exon 3 Segment 2	conserved Plasmodium protein, unknown function	P. falciparum 3D7	63.75	61.5385	65.7143	80	66.6667
PVX_114895	PVX_114895	Exon 1 of 1	zincfinger domain containing protein	P. vivax SaI1	62.5	61.5385	65.7143	84	66.6667
PVX_000970	PVX_000970	Exon 2 of 2 Segment 1	hypothetical protein, conserved	P. vivax SaI1	67.5	61.5385	57.1429	80	66.6667
MAL8P1.209	PF3D7_0701000	Exon 1 of 1	erythrocyte membrane protein 1 (PfEMP1), pseudogene	P. falciparum 3D7	55	84.6154	74.2857	84	66.6667
PF11_0512	PF3D7_1149500	Exon 3 of 4	ringinfected erythrocyte surface antigen 2, pseudogene (RESA2)	P. falciparum 3D7	62.5	53.8462	71.4286	80	66.6667
PVX_100835	PVX_100835	Exon 2 of 2	hypothetical protein, conserved	P. vivax SaI1	61.25	84.6154	65.7143	76	66.6667
PF11_0294	PF3D7_1128300	Exon 1 Segment 1	6phosphofructokinase (PFK11)	P. falciparum 3D7	65	46.1538	68.5714	76	66.0131
PF14_0444	PF3D7_1446700	Exon 1 of 8	conserved Plasmodium protein, unknown function	P. falciparum 3D7	63.75	30.7692	74.2857	80	66.0131
PF11_0390	PF3D7_1137900	Exon 2 of 2	conserved Plasmodium protein, unknown function	P. falciparum 3D7	76.25	76.9231	45.7143	56	66.0131
PFL2520w	PF3D7_1252400	Exon 4 Segment 3	reticulocyte binding protein homologue 3, pseudogene (RH3)	P. falciparum 3D7	63.75	53.8462	71.4286	72	66.0131
PVX_003775	PVX_003775	Exon 2 of 2	merozoite surface protein 4, putative	P. vivax SaI1	70	46.1538	57.1429	76	66.0131
PVX_092310	PVX_092310	Exon 2 of 2	heat shock protein hsp70 homologue, putative	P. vivax SaI1	63.75	69.2308	60	80	66.0131
PVX_092630	PVX_092630	Exon 1 of 1 Segment 2	hypothetical protein, conserved	P. vivax SaI1	65	61.5385	65.7143	72	66.0131
MAL7P1.98	PF3D7_0719000	Exon 1 of 1	conserved Plasmodium protein, unknown function	P. falciparum 3D7	65	53.8462	65.7143	76	66.0131
PFF0265c	PF3D7_0605400	Exon 1 of 1	calciumbinding protein, putative	P. falciparum 3D7	63.75	53.8462	74.2857	68	66.0131
PVX_001945	PVX_001945	Exon 1 of 1	deoxyribosephosphate aldolase, putative	P. vivax SaI1	51.25	76.9231	80	88	66.0131
MAL8P1.156	PF3D7_0801800		mannose6phosphate isomerase, putative	P. falciparum 3D7	61.25	84.6154	68.5714	64	65.3595
PVX_087865	PVX_087865	Exon 1 of 1 Segment 2	hypothetical protein, conserved	P. vivax SaI1	68.75	69.2308	54.2857	68	65.3595
PFC0005w	PF3D7_0300100	CIDR1	erythrocyte membrane protein 1, PfEMP1 (VAR)	P. falciparum 3D7	68.75	53.8462	57.1429	72	65.3595
MAL13P1.176	PF3D7_1335300	Exon 1 Segment 1	reticulocyte binding protein 2 homologue b (RH2b)	P. falciparum 3D7	70	84.6154	57.1429	52	65.3595
PFL0470w	PF3D7_1209400	Exon 1 Segment 1	conserved Plasmodium protein, unknown function	P. falciparum 3D7	55	53.8462	82.8571	80	65.3595
PVX_090110	PVX_090110	Exon 1 of 1 Segment 2	hypothetical protein, conserved	P. vivax SaI1	66.25	69.2308	60	68	65.3595
PF10_0342	PF3D7_1035100	Exon 1 of 1	probable protein, unknown function	P. falciparum 3D7	60	61.5385	68.5714	80	65.3595
PF14_0563	PF3D7_1459000	Exon 1 of 1	ATPdependent RNA helicase DBP5 (DBP5)	P. falciparum 3D7	56.25	61.5385	71.4286	88	65.3595
PFE0465c	PF3D7_0509400	Exon 1 Segment 1	RNA polymerase I (RNAPI)	P. falciparum 3D7	61.25	76.9231	68.5714	68	65.3595
PVX_082700	PVX_082700	Exon 1 of 1	merozoite surface protein 7 (MSP7)	P. vivax SaI1	63.75	76.9231	54.2857	80	65.3595
PFA0110w	PF3D7_0102200	Exon 2 Segment 2	ringinfected erythrocyte surface antigen (RESA)	P. falciparum 3D7	66.25	92.3077	60	52	64.7059
PFI1720w	PF3D7_0935600	Exon 2 of 2	gametocytogenesisimplicated protein (GIG)	P. falciparum 3D7	57.5	46.1538	74.2857	84	64.7059
PF11_0007	PF3D7_1100100	CIDR2	erythrocyte membrane protein 1, PfEMP1 (VAR)	P. falciparum 3D7	61.25	61.5385	65.7143	76	64.7059
PF13_0253	PF3D7_1347700	Exon 1 of 3	ethanolaminephosphate cytidylyltransferase, putative (ECT)	P. falciparum 3D7	65	76.9231	60	64	64.7059
PFB0170w	PF3D7_0203600	Exon 1 of 1	conserved Plasmodium protein, unknown function	P. falciparum 3D7	66.25	69.2308	60	64	64.7059
PF11_0395	PF3D7_1138400	Exon 1 Segment 4	guanylyl cyclase (GCalpha)	P. falciparum 3D7	62.5	53.8462	65.7143	76	64.7059
PVX_081450	PVX_081450	Exon 4 of 4	hypothetical protein, conserved	P. vivax SaI1	76.25	84.6154	42.8571	48	64.7059
PFI0540w	PF3D7_0911100	Exon 1 Segment 1	conserved Plasmodium protein, unknown function	P. falciparum 3D7	62.5	76.9231	68.5714	60	64.7059
PVX_100680	PVX_100680	Exon 1 of 1	hypothetical protein, conserved	P. vivax SaI1	70	69.2308	54.2857	60	64.7059
PF10_0356	PF3D7_1036400	Exon 2 Segment 1	liver stage antigen 1 (LSA1)	P. falciparum 3D7	60	69.2308	71.4286	68	64.7059
PF10_0024	PF3D7_1002000	Exon 2 of 2	Plasmodium exported protein (hyp2), unknown function	P. falciparum 3D7	65	84.6154	57.1429	64	64.7059
PVX_082655	PVX_082655	Exon 1 of 1	merozoite surface protein 7 (MSP7), putative	P. vivax SaI1	61.25	84.6154	62.8571	68	64.7059
PVX_080270	PVX_080270	Exon 1 of 2 Segment 3	hypothetical protein, conserved	P. vivax SaI1	77.5	69.2308	40	52	64.0523
PF10_0177	PF3D7_1018300	Exon 1 Segment 1	conserved Plasmodium protein, unknown function	P. falciparum 3D7	63.75	53.8462	71.4286	60	64.0523
PFF1420w	PF3D7_0629300	Exon 1 of 1	phosphatidylcholinesterol acyltransferase precursor, putative (PL)	P. falciparum 3D7	58.75	61.5385	62.8571	84	64.0523
PVX_121885	PVX_121885	Exon 8 of 8	cytoadherence linked asexual protein, CLAG, putative	P. vivax SaI1	61.25	69.2308	57.1429	80	64.0523
PVX_080100	PVX_080100	Exon 1 of 1 Segment 2	multidrug resistance protein (mdr1)	P. vivax SaI1	66.25	84.6154	45.7143	72	64.0523
PVX_113830	PVX_113830	Exon 1 of 2 Segment 1	myosinlike protein, putative	P. vivax SaI1	63.75	46.1538	62.8571	76	64.0523
PFF1440w	PF3D7_0629700	Segment 5	SET domain protein, putative (SET1)	P. falciparum 3D7	58.75	69.2308	71.4286	68	64.0523
PFF0785w	PF3D7_0616200	Exon 1 of 5	Ndc80 homologue, putative	P. falciparum 3D7	58.75	69.2308	62.8571	80	64.0523
PVX_081690	PVX_081690		hypothetical protein, conserved	P. vivax SaI1	63.75	53.8462	65.7143	68	64.0523
PF11_0418	PF3D7_1140700	Exon 1 Segment 3	conserved Plasmodium protein, unknown function	P. falciparum 3D7	52.5	38.4615	85.7143	84	64.0523
PVX_082365	PVX_082365	Exon 1 of 3	hypothetical protein, conserved	P. vivax SaI1	63.75	53.8462	60	72	63.3987
PF11_0245	PF3D7_1123400	Exon 1	translation elongation factor EF1, subunit alpha, putative	P. falciparum 3D7	58.75	53.8462	68.5714	76	63.3987
MAL13P1.234	PF3D7_1346400	Exon 1 Segment 1	conserved Plasmodium protein, unknown function	P. falciparum 3D7	62.5	69.2308	71.4286	52	63.3987
PF10_0168	PF3D7_1017300.1	Exon 2 of 2	golgi reassembly stacking protein 1 (GRASP1)	P. falciparum 3D7	52.5	53.8462	80	80	63.3987
PVX_115255	PVX_115255	Exon 1 of 2	ubiquitin/ribosomal, putative	P. vivax SaI1	65	61.5385	65.7143	56	63.3987
PFI1640c	PF3D7_0933900	Exon 4 of 4	conserved Plasmodium protein, unknown function	P. falciparum 3D7	56.25	84.6154	71.4286	64	63.3987
MAL8P1.206	PF3D7_0831400	Exon 2 of 2	Plasmodium exported protein, unknown function	P. falciparum 3D7	63.75	61.5385	62.8571	64	63.3987
PF10_0352	PF3D7_1036000	Exon 1 of 1	merozoite surface protein (MSP11)	P. falciparum 3D7	56.25	92.3077	60	76	63.3987
PF08_0115	PF3D7_0806500	Exon 1 Segment 1	DnaJ protein, putative	P. falciparum 3D7	68.75	92.3077	48.5714	52	63.3987
PF07_0108	PF3D7_0726600	Exon 1 of 2	conserved Plasmodium protein, unknown function	P. falciparum 3D7	48.75	69.2308	85.7143	76	63.3987
PF08_0020	PF3D7_0826500	Exon 1 Segment 2	ubiquitinationmediated degradation component, putative	P. falciparum 3D7	61.25	76.9231	62.8571	60	62.7451
MAL7P1.77	PF3D7_0716300	Exon 1 Segment 1	conserved Plasmodium protein, unknown function	P. falciparum 3D7	51.25	69.2308	80	72	62.7451
PFE0340c	PF3D7_0506900	Exon 1 of 1	rhomboid protease ROM4 (ROM4)	P. falciparum 3D7	62.5	46.1538	65.7143	64	62.0915
PFL1340c	PF3D7_1227700	Exon 1 of 3	conserved Plasmodium protein, unknown function	P. falciparum 3D7	63.75	84.6154	51.4286	60	62.0915
PFL0590c	PF3D7_1211900	Exon 1 Segment 1	nonSERCAtype Ca2 transporting PATPase (ATP4)	P. falciparum 3D7	51.25	61.5385	71.4286	84	62.0915
PF10_0214	PF3D7_1022000	Exon 2	RNA binding protein, putative	P. falciparum 3D7	57.5	69.2308	65.7143	68	62.0915
PVX_085445	PVX_085445	Exon 2 of 2	hypothetical protein, conserved	P. vivax SaI1	66.25	76.9231	51.4286	56	62.0915
PF11_0270	PF3D7_1126000	Exon 1 Segment 1	threonyltRNA synthetase,ThreoninetRNA ligase (ThrRS)	P. falciparum 3D7	62.5	76.9231	57.1429	60	62.0915
PVX_001000	PVX_001000	Exon 1 of 2	hypothetical protein, conserved	P. vivax SaI1	56.25	46.1538	80	64	62.0915
PVX_002550	PVX_002550	Exon 2 of 3 Segment 2	hypothetical protein, conserved	P. vivax SaI1	47.5	61.5385	77.1429	88	62.0915
PVX_117195	PVX_117195	Exon 1 of 6	hypothetical protein, conserved	P. vivax SaI1	61.25	76.9231	54.2857	64	61.4379
MAL7P1.84	PF3D7_0717200	Exon 1 of 2	conserved Plasmodium protein, unknown function	P. falciparum 3D7	60	53.8462	57.1429	76	61.4379
MAL13P1.234	PF3D7_1346400	Exon 1 Segment 4	conserved Plasmodium protein, unknown function	P. falciparum 3D7	58.75	69.2308	68.5714	56	61.4379
PF11_0267	PF3D7_1125700	Exon 6 of 6	kelch protein, putative	P. falciparum 3D7	58.75	46.1538	65.7143	72	61.4379
PVX_085025	PVX_085025	Exon 1 of 1 Segment 2	hypothetical protein, conserved	P. vivax SaI1	66.25	76.9231	42.8571	64	61.4379
PFF0845c	PF3D7_0617400	Segment 4	erythrocyte membrane protein 1, PfEMP1 (VAR)	P. falciparum 3D7	51.25	38.4615	74.2857	84	60.7843
PF14_0407	PF3D7_1442900	Segment 2	guanine nucleotide exchange factor, putative	P. falciparum 3D7	66.25	76.9231	54.2857	44	60.7843
MAL13P1.24	PF3D7_1304300	Exon 1 of 1	conserved Plasmodium protein, unknown function	P. falciparum 3D7	60	61.5385	54.2857	72	60.7843
PF10_0196	PF3D7_1020300	Exon 1 Segment 1	cytoplasmic dynein intermediate chain, putative	P. falciparum 3D7	58.75	76.9231	54.2857	68	60.7843
PFE0780w	PF3D7_0515600	Exon 1 Segment 1	conserved Plasmodium protein, unknown function	P. falciparum 3D7	60	76.9231	51.4286	68	60.7843
PVX_117570	PVX_117570	Exon 1 of 1 Segment 4	hypothetical protein, conserved	P. vivax SaI1	60	76.9231	54.2857	64	60.7843
PFL0625c	PF3D7_1212700	Segment 1	eukaryotic translation initiation factor 3 subunit 10, putative	P. falciparum 3D7	56.25	61.5385	71.4286	56	60.1307
PVX_003590	PVX_003590	Exon 1 of 1 Segment 2	serine/threoninespecific protein kinase, putative	P. vivax SaI1	63.75	61.5385	51.4286	60	60.1307
MAL8P1.18	PF3D7_0827600	Exon 2 of 2	conserved Plasmodium protein, unknown function	P. falciparum 3D7	60	76.9231	45.7143	72	60.1307
PFE0090w	PF3D7_0501800	Exon 1 Segment 1	chromosome assembly factor 1 (CAF1)	P. falciparum 3D7	58.75	84.6154	57.1429	56	60.1307
PF14_0649	PF3D7_1468100	Exon 2 Segment 1	conserved Plasmodium protein, unknown function	P. falciparum 3D7	52.5	61.5385	68.5714	68	59.4771
PF07_0129	PF3D7_0731600	Exon 1 Segment 1	acylcoA synthetase, PfACS5 (ACS5)	P. falciparum 3D7	62.5	76.9231	54.2857	48	59.4771
PF10_0356	PF3D7_1036400	Exon 1	liver stage antigen 1 (LSA1)	P. falciparum 3D7	55	84.6154	62.8571	56	59.4771
PVX_090875	PVX_090875	Exon 1 of 2 Segment 4	hypothetical protein, conserved	P. vivax SaI1	58.75	69.2308	48.5714	72	59.4771
PVX_115450	PVX_115450	Exon 1 of 2	membrane associated histidinerich protein, MAHRP1	P. vivax SaI1	53.75	69.2308	51.4286	84	59.4771
PVX_121930	PVX_121930	Exon 2 of 2	hypothetical protein, conserved	P. vivax SaI1	60	69.2308	51.4286	64	59.4771
PVX_110935	PVX_110935	Exon 1 of 1	hypothetical protein, conserved	P. vivax SaI1	58.75	46.1538	57.1429	72	59.4771
PFE0565w	PF3D7_0511400		conserved Plasmodium protein, unknown function	P. falciparum 3D7	50	76.9231	65.7143	72	59.4771
PVX_084145	PVX_084145	Exon 3 of 17 Segment 1	hypothetical protein	P. vivax SaI1	60	76.9231	54.2857	56	59.4771
PVX_116780	PVX_116780	Exon 1 of 2	hypothetical protein, conserved	P. vivax SaI1	51.25	69.2308	60	80	59.4771
PF11_0302	PF3D7_1129100	Exon 1 Segment 1	parasitophorous vacuolar protein 1 (PV1)	P. falciparum 3D7	57.5	61.5385	60	64	59.4771
PF13_0313	PF3D7_1358500	Exon 1 of 1	zinc finger protein, putative	P. falciparum 3D7	56.25	69.2308	51.4286	76	59.4771
PVX_094590	PVX_094590		eukaryotic translation initiation factor 3 subunit 7, putative	P. vivax SaI1	60	76.9231	54.2857	56	59.4771
PF10_0115	PF3D7_1011800	Exon 1 Segment 2	QF122 antigen	P. falciparum 3D7	65	76.9231	40	56	58.8235
PF14_0316	PF3D7_1433500	Exon 1 Segment 1	DNA topoisomerase II, putative	P. falciparum 3D7	62.5	46.1538	62.8571	48	58.8235
PVX_123655	PVX_123655	Exon 1 of 3 Segment 1	hypothetical protein, conserved	P. vivax SaI1	65	76.9231	40	56	58.8235
PF11_0506	PF3D7_1149000	Segment 1	antigen 332, DBLlike protein (Pf332)	P. falciparum 3D7	61.25	53.8462	48.5714	68	58.8235
PVX_085465	PVX_085465	Exon 1 of 1	hypothetical protein	P. vivax SaI1	57.5	76.9231	45.7143	72	58.8235
PFI0875w	PF3D7_0917900	Exon 2	heat shock protein 70 (Hsp702)	P. falciparum 3D7	53.75	76.9231	51.4286	76	58.8235
MAL6P1.1	PF3D7_0632800	CIDR2	erythrocyte membrane protein 1, PfEMP1 (VAR)	P. falciparum 3D7	51.25	53.8462	60	84	58.8235
PVX_094805	PVX_094805	Exon 1 of 1	DNA repair protein RAD23, putative	P. vivax SaI1	43.75	76.9231	65.7143	84	58.1699
PVX_085120	PVX_085120	Exon 3 of 5 Segment 2	hypothetical protein, conserved	P. vivax SaI1	71.25	69.2308	34.2857	44	58.1699
PVX_003775	PVX_003775	Exon 2 of 2	merozoite surface protein 4, putative	P. vivax SaI1	61.25	53.8462	48.5714	64	58.1699
PVX_082680	PVX_082680	Exon 1 of 1	merozoite surface protein 7 (MSP7), putative	P. vivax SaI1	53.75	84.6154	51.4286	68	58.1699
PFB0340c	PF3D7_0207600	Exon 2 Segment 1	serine repeat antigen 5 (SERA5)	P. falciparum 3D7	60	46.1538	57.1429	60	58.1699
PFB0310c	PF3D7_0207000	Exon 2 of 2	merozoite surface protein 4 (MSP4)	P. falciparum 3D7	63.75	69.2308	37.1429	64	58.1699
PVX_118070	PVX_118070	Exon 1 of 1 Segment 1	hypothetical protein, conserved	P. vivax SaI1	57.5	61.5385	45.7143	72	57.5163
PVX_101325	PVX_101325	Exon 1 of 1 Segment 3	hypothetical protein, conserved	P. vivax SaI1	70	61.5385	28.5714	56	57.5163
PVX_003830	PVX_003830	Exon 4 of 4	serinerepeat antigen 5 (SERA)	P. vivax SaI1	56.25	69.2308	45.7143	72	57.5163
PVX_111520	PVX_111520	Exon 1 of 1 Segment 1	hypothetical protein, conserved	P. vivax SaI1	65	61.5385	31.4286	68	57.5163
PVX_083125	PVX_083125	Exon 1 of 1	lipoyl synthase, putative	P. vivax SaI1	65	69.2308	37.1429	56	57.5163
PFA0430c	PF3D7_0108700	Exon 1 Segment 1	secreted ookinete protein, putative (PSOP24)	P. falciparum 3D7	55	53.8462	62.8571	56	56.8627
PVX_089867	PVX_089867	Exon 2 of 2	RAD protein (Pvfame)	P. vivax SaI1	61.25	69.2308	45.7143	52	56.8627
PVX_085245	PVX_085245	Exon 1 of 1 Segment 1	hypothetical protein, conserved	P. vivax SaI1	62.5	61.5385	28.5714	76	56.8627
PFA0125c	PF3D7_0102500	Exon 1 Segment 2	erythrocyte binding antigen181 (EBA181)	P. falciparum 3D7	52.5	61.5385	60	60	56.2092
PF14_0594	PF3D7_1462400	Exon 1 Segment 2	conserved Plasmodium protein, unknown function	P. falciparum 3D7	56.25	61.5385	57.1429	52	56.2092
MAL13P1.206	PF3D7_1340900	Exon 1 of 2	sodiumdependent phosphate transporter (PiT)	P. falciparum 3D7	58.75	61.5385	54.2857	48	56.2092
PVX_122265	PVX_122265	Exon 1 of 1	hypothetical protein	P. vivax SaI1	43.75	61.5385	60	88	56.2092
PVX_090215	PVX_090215	Exon 2 of 2	hypothetical membrane protein, conserved	P. vivax SaI1	50	61.5385	57.1429	72	56.2092
PVX_081550	PVX_081550	Exon 1 of 1	hypothetical protein, conserved	P. vivax SaI1	61.25	69.2308	45.7143	48	56.2092
PFB0765w	PF3D7_0216700.1	Exon 6 of 7	conserved Plasmodium protein, unknown function	P. falciparum 3D7	58.75	46.1538	51.4286	56	55.5556
PVX_086015	PVX_086015	Exon 1 of 2 Segment 5	hypothetical protein, conserved	P. vivax SaI1	58.75	76.9231	42.8571	52	55.5556
PFI1425w	PF3D7_0929000	Exon 2	conserved Plasmodium protein, unknown function	P. falciparum 3D7	55	46.1538	57.1429	60	55.5556
PFI0240c	PF3D7_0904900	Exon 1 Segment 1	Cu2 transporting ATPase, putative (CUP)	P. falciparum 3D7	48.75	69.2308	71.4286	48	55.5556
PVX_100635	PVX_100635	Exon 1 of 3 Segment 3	hypothetical protein, conserved	P. vivax SaI1	53.75	30.7692	57.1429	72	55.5556
PVX_100635	PVX_100635	Exon 1 of 3 Segment 2	hypothetical protein, conserved	P. vivax SaI1	47.5	69.2308	57.1429	72	55.5556
PFD0710w	PF3D7_0414700	Exon 1 of 1	GTP binding protein, putative	P. falciparum 3D7	51.25	61.5385	60	60	55.5556
PVX_117340	PVX_117340	Exon 1 of 1 Segment 1	hypothetical protein, conserved	P. vivax SaI1	53.75	61.5385	45.7143	68	54.902
PVX_097720	PVX_097720		merozoite surface protein 3 alpha (MSP3a)	P. vivax SaI1	48.75	76.9231	54.2857	64	54.902
MAL13P1.413	PF3D7_1370300	Exon 1 of 2	membrane associated histidinerich protein (MAHRP1)	P. falciparum 3D7	51.25	53.8462	57.1429	64	54.902
PF08_0123	PF3D7_0804600	Exon 1 of 1	U2 snRNA/tRNA pseudouridine synthase, putative	P. falciparum 3D7	51.25	69.2308	57.1429	52	54.2484
PVX_083080	PVX_083080	Exon 1 of 1	kelch domaincontaining protein	P. vivax SaI1	53.75	61.5385	60	44	54.2484
PFE0570w	PF3D7_0511500	Segment 3	RNA pseudouridylate synthase, putative	P. falciparum 3D7	51.25	53.8462	57.1429	60	54.2484
PF14_0746	PF3D7_1477500	Exon 2 of 2	Plasmodium exported protein (PHISTb), unknown function	P. falciparum 3D7	55	53.8462	51.4286	56	54.2484
PVX_003805	PVX_003805	Exon 4 of 4	serinerepeat antigen (SERA), putative	P. vivax SaI1	57.5	84.6154	40	44	53.5948
PVX_100940	PVX_100940		hypothetical protein, conserved	P. vivax SaI1	48.75	46.1538	60	64	53.5948
PFA0410w	PF3D7_0108300	Segment 2	conserved Plasmodium protein, unknown function	P. falciparum 3D7	43.75	53.8462	65.7143	68	53.5948
PFF0375c	PF3D7_0607600	Exon 1 of 5	conserved Plasmodium protein, unknown function	P. falciparum 3D7	45	46.1538	62.8571	72	53.5948
PFD0265w	PF3D7_0405400	Exon 2 Segment 1	premRNAprocessingsplicing factor 8, putative (PRPF8)	P. falciparum 3D7	47.5	46.1538	60	64	52.9412
PVX_090090	PVX_090090	Exon 1 of 1 Segment 1	CW type zinc finger domain containing protein	P. vivax SaI1	47.5	61.5385	60	56	52.9412
PVX_118705	PVX_118705	Exon 1 of 1	hypothetical protein, predicted Pf homolog liver stage antigen 3	P. vivax SaI1	52.5	69.2308	40	64	52.9412
PFD0955w	PF3D7_0419700	Exon 1 of 1	apical merozoite protein (Pf34)	P. falciparum 3D7	48.75	61.5385	60	52	52.9412
PVX_099035	PVX_099035	Exon 2 of 2	Falstatin, putative	P. vivax SaI1	46.25	46.1538	54.2857	76	52.9412
PF14_0761	PF3D7_1479000	Exon 1 of 1	acylCoA synthetase (ACS1a)	P. falciparum 3D7	60	84.6154	37.1429	32	52.2876
MAL8P1.60	PF3D7_0819800	Exon 15 Segment 1	conserved Plasmodium protein, unknown function	P. falciparum 3D7	52.5	46.1538	57.1429	48	52.2876
PVX_122425	PVX_122425		M1family aminopeptidase, putative	P. vivax SaI1	58.75	53.8462	40	48	52.2876
PFI1720w	PF3D7_0935600	Exon 1 of 2	gametocytogenesisimplicated protein (GIG)	P. falciparum 3D7	50	53.8462	54.2857	56	52.2876
PVX_086190	PVX_086190	Exon 1 of 1	hypothetical conserved in Plasmodium species	P. vivax SaI1	56.25	69.2308	40	48	52.2876
PFL0440c	PF3D7_1208800	Exon 1 Segment 1	zinc finger protein, putative	P. falciparum 3D7	42.5	38.4615	74.2857	56	51.634
PF10_0138	PF3D7_1014100	Segment 2	conserved Plasmodium protein, unknown function	P. falciparum 3D7	43.75	53.8462	65.7143	56	51.634
PF11_0074	PF3D7_1106300	Exon 2 of 6	exonuclease, putative	P. falciparum 3D7	43.75	61.5385	54.2857	68	51.634
PVX_091485	PVX_091485	Exon 1 of 1	ubiquitin Cterminal hydrolase, family 1, putative	P. vivax SaI1	48.75	30.7692	54.2857	68	51.634
MAL8P1.23	PF3D7_0826100	Segment 3	E3 ubiquitinprotein ligase, putative	P. falciparum 3D7	51.25	53.8462	48.5714	52	50.9804
PFC0575w	PF3D7_0313800	Exon 5 of 5	conserved Plasmodium protein, unknown function	P. falciparum 3D7	48.75	46.1538	57.1429	52	50.9804
PF14_0495	PF3D7_1452000	Segment 1	rhoptry neck protein 2 (RON2)	P. falciparum 3D7	42.5	76.9231	57.1429	56	50.9804
PVX_002905	PVX_002905	Exon 3 of 3 Segment 1	hypothetical protein, conserved	P. vivax SaI1	57.5	61.5385	37.1429	44	50.9804
MAL13P1.39	PF3D7_1308400	Exon 4 Segment 1	conserved Plasmodium protein, unknown function	P. falciparum 3D7	53.75	46.1538	42.8571	52	50.3268
PF11_0356	PF3D7_1134500	Segment 2	alpha/beta hydrolase, putative	P. falciparum 3D7	47.5	61.5385	57.1429	44	50.3268
PF14_0495	PF3D7_1452000	Segment 2	rhoptry neck protein 2 (RON2)	P. falciparum 3D7	46.25	61.5385	48.5714	60	50.3268
PVX_114875	PVX_114875	Exon 2 of 2 Segment 2	hypothetical protein, conserved	P. vivax SaI1	52.5	61.5385	37.1429	56	50.3268
PFB0115w	PF3D7_0202400	Exon 1 Segment 2	conserved Plasmodium protein, unknown function	P. falciparum 3D7	41.25	53.8462	60	64	50.3268
PF14_0631	PF3D7_1466200	Exon 1 Segment 2	conserved Plasmodium protein, unknown function	P. falciparum 3D7	52.5	46.1538	45.7143	52	50.3268
PVX_088860	PVX_088860	Exon 1 of 1	hypothetical protein, conserved	P. vivax SaI1	40	46.1538	57.1429	72	49.6732
PF10_0374	PF3D7_1038400	Exon 4 Segment 1	gametocytespecific protein (Pf111)	P. falciparum 3D7	57.5	61.5385	34.2857	40	49.6732
PVX_082700	PVX_082700		merozoite surface protein 7 (MSP7)	P. vivax SaI1	46.25	38.4615	45.7143	72	49.6732
PF14_0747	PF3D7_1477600	Exon 1 of 3	surfaceassociated interspersed protein 14.1 (SURFIN 14.1) (Surf14.1)	P. falciparum 3D7	52.5	76.9231	40	40	49.6732
PVX_117680	PVX_117680	Exon 1 of 2	hypothetical protein	P. vivax SaI1	35	53.8462	60	80	49.6732
MAL13P1.234	PF3D7_1346400	Exon 1 Segment 3	conserved Plasmodium protein, unknown function	P. falciparum 3D7	46.25	61.5385	51.4286	52	49.6732
PF14_0084	PF3D7_1408700	Exon 3 Segment 2	conserved Plasmodium protein, unknown function	P. falciparum 3D7	48.75	61.5385	51.4286	44	49.6732
PVX_113915	PVX_113915	Exon 6 of 8 Segment 2	hypothetical protein, conserved	P. vivax SaI1	53.75	61.5385	37.1429	48	49.6732
PFL1620w	PF3D7_1233600	Exon 1 Segment 2	asparagine and aspartate rich protein 1 (AARP1)	P. falciparum 3D7	57.5	61.5385	37.1429	32	49.0196
PF08_0108	PF3D7_0808200	Exon 1 Segment 1	plasmepsin X	P. falciparum 3D7	42.5	76.9231	48.5714	56	49.0196
MAL13P1.56	PF3D7_1311800	Exon 1 Segment 1	M1family alanyl aminopeptidase (M1AAP)	P. falciparum 3D7	48.75	61.5385	45.7143	48	49.0196
PVX_086015	PVX_086015	Exon 1 of 2 Segment 6	hypothetical protein, conserved	P. vivax SaI1	53.75	46.1538	37.1429	48	48.366
PVX_080675	PVX_080675	Exon 1 of 2	stearoylCoA desaturase (acylCoA desaturase, faty acid desaturase), putative	P. vivax SaI1	48.75	53.8462	42.8571	52	48.366
PFL2335w	PF3D7_1248700	Segment 2	conserved Plasmodium protein, unknown function	P. falciparum 3D7	42.5	53.8462	54.2857	56	48.366
PVX_122915	PVX_122915	Exon 1 of 1	hypothetical protein, conserved	P. vivax SaI1	58.75	53.8462	28.5714	36	47.7124
PF14_0052	PF3D7_1405500	Exon 1 of 1	conserved Plasmodium protein, unknown function	P. falciparum 3D7	43.75	46.1538	57.1429	48	47.7124
PVX_114255	PVX_114255	Exon 1 of 1 Segment 1	hypothetical protein, conserved	P. vivax SaI1	50	53.8462	37.1429	52	47.7124
PVX_090230	PVX_090230	Exon 1 of 2	early transcribed membrane protein (ETRAMP)	P. vivax SaI1	51.25	61.5385	28.5714	56	47.7124
PF10_0224	PF3D7_1023100	Exon 1 Segment 6	dynein heavy chain, putative	P. falciparum 3D7	47.5	46.1538	45.7143	48	47.0588
PVX_086025	PVX_086025	Exon 1 of 1 Segment 2	DNA repair helicase, putative	P. vivax SaI1	52.5	46.1538	37.1429	44	47.0588
PF13_0275	PF3D7_1353100	Exon 2 Segment 1	Plasmodium exported protein, unknown function	P. falciparum 3D7	47.5	53.8462	42.8571	44	46.4052
PF10_0350	PF3D7_1035800	Exon 1 of 1	probable protein, unknown function	P. falciparum 3D7	42.5	38.4615	54.2857	52	46.4052
PFL2520w	PF3D7_1252400	Exon 3 Segment 1	reticulocyte binding protein homologue 3, pseudogene (RH3)	P. falciparum 3D7	50	53.8462	34.2857	44	45.7516
PVX_094885	PVX_094885	Exon 1 of 1	hypothetical protein, conserved	P. vivax SaI1	47.5	69.2308	34.2857	44	45.7516
PFD0225w	PF3D7_0404600	Segment 5	conserved Plasmodium membrane protein, unknown function	P. falciparum 3D7	38.75	38.4615	65.7143	44	45.7516
MAL7P1.14	PF3D7_0703700	Exon 1 Segment 1	conserved Plasmodium protein, unknown function	P. falciparum 3D7	50	69.2308	40	24	45.098
PFF0915w	PF3D7_0618900	Exon 2 of 10	Nacetylglucosamine transferase (GPI1)	P. falciparum 3D7	47.5	53.8462	34.2857	48	45.098
PFL0555c	PF3D7_1211200	Exon 1 Segment 1	conserved Plasmodium protein, unknown function	P. falciparum 3D7	43.75	53.8462	45.7143	44	45.098
PF13_0003	PF3D7_1300300	Exon 1 Segment 2	erythrocyte membrane protein 1, PfEMP1 (VAR)	P. falciparum 3D7	51.25	61.5385	31.4286	36	45.098
PFI1755c	PF3D7_0936300	Exon 2 of 2	ringexported protein 3 (REX3)	P. falciparum 3D7	41.25	38.4615	54.2857	44	44.4444
PF10_0347	PF3D7_1035600	Exon 1 of 1	merozoite surface protein (H101)	P. falciparum 3D7	36.25	53.8462	57.1429	48	44.4444
PF14_0188	PF3D7_1419400	Exon 1 Segment 2	conserved Plasmodium membrane protein, unknown function	P. falciparum 3D7	42.5	38.4615	45.7143	52	44.4444
PVX_113390	PVX_113390	Exon 1 of 3 Segment 2	hypothetical protein, conserved	P. vivax SaI1	46.25	61.5385	37.1429	40	44.4444
PVX_115455	PVX_115455	Exon 2 of 2	hypothetical protein, conserved in P. falciparum	P. vivax SaI1	50	53.8462	31.4286	36	43.7908
PVX_110880	PVX_110880	Exon 2 of 3	DNA repair helicase, putative	P. vivax SaI1	50	38.4615	37.1429	32	43.1373
PVX_100750	PVX_100750	Exon 1 of 1	hypothetical protein, conserved	P. vivax SaI1	41.25	53.8462	40	48	43.1373
PVX_119695	PVX_119695	Exon 3 of 3	hypothetical protein, conserved	P. vivax SaI1	50	69.2308	28.5714	28	43.1373
PVX_085520	PVX_085520		hypothetical protein, conserved	P. vivax SaI1	41.25	53.8462	31.4286	56	42.4837
PVX_114575	PVX_114575	Exon 1 of 1	amino acid transporter	P. vivax SaI1	38.75	61.5385	42.8571	44	42.4837
PF07_0016	PF3D7_0704300	Segment 1	conserved Plasmodium membrane protein, unknown function	P. falciparum 3D7	26.25	46.1538	57.1429	68	41.8301
PVX_089075	PVX_089075	Exon 1 of 1	hypothetical protein, conserved	P. vivax SaI1	35	30.7692	54.2857	52	41.8301
PF11_0358	PF3D7_1134700	Exon 2 Segment 2	DNAdirected RNA polymerase 1, subunit 2, putative	P. falciparum 3D7	37.5	46.1538	51.4286	36	41.1765
PFE0055c	PF3D7_0501100.2	Exon 4 Segment 1	heat shock protein 40, type II (HSP40)	P. falciparum 3D7	42.5	61.5385	28.5714	40	40.5229
PFL0185c	PF3D7_1203700	Exon 3	nucleosome assembly protein (NAPL)	P. falciparum 3D7	37.5	61.5385	42.8571	36	40.5229
PF14_0170	PF3D7_1417200	Exon 1 Segment 5	NOT family protein, putative	P. falciparum 3D7	35	38.4615	40	56	39.8693
PVX_113775	PVX_113775	Exon 1 of 1	membrane protein pf12 precursor, putative	P. vivax SaI1	38.75	53.8462	37.1429	40	39.8693
PVX_117340	PVX_117340	Exon 1 of 1 Segment 2	hypothetical protein, conserved	P. vivax SaI1	32.5	46.1538	42.8571	56	39.8693
PVX_092995	PVX_092995	Exon 2 of 2	tryptophanrich antigen (Pvfama)	P. vivax SaI1	35	53.8462	25.7143	64	39.2157
PF11_0218	PF3D7_1121100	Exon 4 of 4	conserved Plasmodium protein, unknown function	P. falciparum 3D7	30	53.8462	42.8571	56	39.2157
PF14_0456	PF3D7_1448000	Exon 2 Segment 2	U3 snoRNAassociated small subunit rRNA processing protein, putative	P. falciparum 3D7	41.25	38.4615	31.4286	44	39.2157
PVX_085960	PVX_085960		RNA binding protein, putative	P. vivax SaI1	30	46.1538	51.4286	48	39.2157
MAL13P1.246	PF3D7_1348800	Exon 1 of 4	E1E2 ATPase, putative	P. falciparum 3D7	45	69.2308	17.1429	28	37.9085
PVX_091545	PVX_091545	Exon 1 of 1	heat shock protein 90, putative	P. vivax SaI1	38.75	53.8462	31.4286	36	37.9085
PF14_0170	PF3D7_1417200	Exon 1 Segment 1	NOT family protein, putative	P. falciparum 3D7	27.5	46.1538	51.4286	48	37.9085
PVX_092745	PVX_092745	Exon 1 of 1	hypothetical protein, conserved	P. vivax SaI1	41.25	46.1538	14.2857	52	37.2549
PVX_123440	PVX_123440	Exon 1 of 2	hypothetical protein, conserved	P. vivax SaI1	37.5	61.5385	20	48	37.2549
PF10_0021	PF3D7_1001700	Exon 2 of 2	Plasmodium exported protein (PHISTc), unknown function	P. falciparum 3D7	40	7.69231	34.2857	44	36.6013
PVX_089870	PVX_089870	Exon 2 of 2	RAD protein (Pvfame)	P. vivax SaI1	43.75	38.4615	25.7143	28	36.6013
PVX_101520	PVX_101520	Exon 2 of 2	Pv-fam-d protein	P. vivax SaI1	33.75	53.8462	31.4286	44	36.6013
PF08_0024	PF3D7_0825700	Exon 1 of 1	conserved Plasmodium protein, unknown function	P. falciparum 3D7	27.5	46.1538	45.7143	44	35.9477
PVX_094380	PVX_094380		hypothetical protein, conserved	P. vivax SaI1	41.25	30.7692	17.1429	48	35.9477
PVX_112625	PVX_112625		Pvstp1, truncated, putative	P. vivax SaI1	33.75	30.7692	28.5714	56	35.9477
PF07_0007	PF3D7_0702400	Exon 1 Segment 1	conserved Plasmodium protein, unknown function	P. falciparum 3D7	37.5	61.5385	25.7143	28	35.2941
PVX_122865	PVX_122865	Exon 1 of 5	hypothetical protein, conserved	P. vivax SaI1	33.75	53.8462	37.1429	28	35.2941
PVX_084580	PVX_084580	Exon 3 of 3 Segment 1	kinesin, putative	P. vivax SaI1	35	38.4615	37.1429	32	35.2941
PFC0170c	PF3D7_0303700	Exon 1 Segment 1	dihydrolipoamide acyltransferase, putative	P. falciparum 3D7	33.75	15.3846	42.8571	32	33.9869
PFC0085c	PF3D7_0301700	Exon 2 Segment 1	Plasmodium exported protein, unknown function	P. falciparum 3D7	31.25	38.4615	37.1429	32	33.3333
PF14_0678	PF3D7_1471100	Exon 3 Segment 1	exported protein 2 (EXP2)	P. falciparum 3D7	35	23.0769	22.8571	48	33.3333
PF14_0326	PF3D7_1434500	Exon 2 Segment 3	dyneinrelated AAAtype ATPase, putative	P. falciparum 3D7	18.75	30.7692	40	52	30.0654
PVX_080035	PVX_080035	Exon 1 of 1	hypothetical protein, conserved	P. vivax SaI1	32.5	30.7692	22.8571	20	28.1046
