# Supplementary material for: Submicroscopic and asymptomatic Plasmodium falciparum and Plasmodium vivax infections are common in western Thailand - molecular and serological evidence
Source: Malar J. 2015 Feb 25;14:95. doi: 10.1186/s12936-015-0611-9 (PMC4342942; doi:10.1186/s12936-015-0611-9)
Supplement: Additional file 2: — Pair-wise comparison of antibody binding intensity between plasma groups to seroreactive P. falciparum and P. vivax polypeptides on the microarray. [file 12936_2015_611_MOESM2_ESM.xlsx]

## Sheet: Table S2
Organism	ORF Product Description	ORF Fragment	PlasmoDB ID	Higher antibody binding group a	Lower antibody binding group	HSD p-Value
P. falciparum 3D7	26S proteasome regulatory subunit, putative	Exon 1 Segment 1	PF3D7_1466300	MBS_POS	MBS_NEG	0.789		a Serum sample description, source (MBS: community; PCD: malaria clinic) and qPCR screening for plasmodial infection (POS: infected; NEG: not infected)
P. falciparum 3D7	26S proteasome regulatory subunit, putative	Exon 1 Segment 1	PF3D7_1466300	PCD_NEG	MBS_NEG	0.3101
P. falciparum 3D7	26S proteasome regulatory subunit, putative	Exon 1 Segment 1	PF3D7_1466300	PCD_NEG	MBS_POS	0.9959
P. falciparum 3D7	26S proteasome regulatory subunit, putative	Exon 1 Segment 1	PF3D7_1466300	PCD_NEG	PCD_POS	0.9998
P. falciparum 3D7	26S proteasome regulatory subunit, putative	Exon 1 Segment 1	PF3D7_1466300	PCD_POS	MBS_NEG	0.4792
P. falciparum 3D7	26S proteasome regulatory subunit, putative	Exon 1 Segment 1	PF3D7_1466300	PCD_POS	MBS_POS	0.9988
P. falciparum 3D7	6phosphofructokinase (PFK11)	Exon 1 Segment 1	PF3D7_1128300	MBS_NEG	MBS_POS	0.9868
P. falciparum 3D7	6phosphofructokinase (PFK11)	Exon 1 Segment 1	PF3D7_1128300	MBS_NEG	PCD_NEG	0.952
P. falciparum 3D7	6phosphofructokinase (PFK11)	Exon 1 Segment 1	PF3D7_1128300	MBS_NEG	PCD_POS	0.9998
P. falciparum 3D7	6phosphofructokinase (PFK11)	Exon 1 Segment 1	PF3D7_1128300	MBS_POS	PCD_NEG	1
P. falciparum 3D7	6phosphofructokinase (PFK11)	Exon 1 Segment 1	PF3D7_1128300	PCD_POS	MBS_POS	0.9953
P. falciparum 3D7	6phosphofructokinase (PFK11)	Exon 1 Segment 1	PF3D7_1128300	PCD_POS	PCD_NEG	0.9871
P. falciparum 3D7	acylCoA synthetase (ACS1a)	Exon 1 of 1	PF3D7_1479000	MBS_NEG	PCD_NEG	0.2369
P. falciparum 3D7	acylCoA synthetase (ACS1a)	Exon 1 of 1	PF3D7_1479000	MBS_NEG	PCD_POS	0.2102
P. falciparum 3D7	acylCoA synthetase (ACS1a)	Exon 1 of 1	PF3D7_1479000	MBS_POS	MBS_NEG	0.4705
P. falciparum 3D7	acylCoA synthetase (ACS1a)	Exon 1 of 1	PF3D7_1479000	MBS_POS	PCD_NEG	0.0618
P. falciparum 3D7	acylCoA synthetase (ACS1a)	Exon 1 of 1	PF3D7_1479000	MBS_POS	PCD_POS	0.0527
P. falciparum 3D7	acylCoA synthetase (ACS1a)	Exon 1 of 1	PF3D7_1479000	PCD_NEG	PCD_POS	0.9946
P. falciparum 3D7	acylCoA synthetase (ACS6)	Exon 1 of 1	PF3D7_0401900	MBS_POS	MBS_NEG	0.9877
P. falciparum 3D7	acylCoA synthetase (ACS6)	Exon 1 of 1	PF3D7_0401900	PCD_NEG	MBS_NEG	0.4957
P. falciparum 3D7	acylCoA synthetase (ACS6)	Exon 1 of 1	PF3D7_0401900	PCD_NEG	MBS_POS	0.9389
P. falciparum 3D7	acylCoA synthetase (ACS6)	Exon 1 of 1	PF3D7_0401900	PCD_POS	MBS_NEG	0.5808
P. falciparum 3D7	acylCoA synthetase (ACS6)	Exon 1 of 1	PF3D7_0401900	PCD_POS	MBS_POS	0.9418
P. falciparum 3D7	acylCoA synthetase (ACS6)	Exon 1 of 1	PF3D7_0401900	PCD_POS	PCD_NEG	1
P. falciparum 3D7	acylcoA synthetase, PfACS5 (ACS5)	Exon 1 Segment 1	PF3D7_0731600	MBS_NEG	PCD_NEG	0.9563
P. falciparum 3D7	acylcoA synthetase, PfACS5 (ACS5)	Exon 1 Segment 1	PF3D7_0731600	MBS_NEG	PCD_POS	0.612
P. falciparum 3D7	acylcoA synthetase, PfACS5 (ACS5)	Exon 1 Segment 1	PF3D7_0731600	MBS_POS	MBS_NEG	0.5578
P. falciparum 3D7	acylcoA synthetase, PfACS5 (ACS5)	Exon 1 Segment 1	PF3D7_0731600	MBS_POS	PCD_NEG	0.425
P. falciparum 3D7	acylcoA synthetase, PfACS5 (ACS5)	Exon 1 Segment 1	PF3D7_0731600	MBS_POS	PCD_POS	0.2053
P. falciparum 3D7	acylcoA synthetase, PfACS5 (ACS5)	Exon 1 Segment 1	PF3D7_0731600	PCD_NEG	PCD_POS	0.906
P. falciparum 3D7	alpha/beta hydrolase, putative	Exon 2 of 2	PF3D7_1001600	MBS_NEG	PCD_POS	0.9909
P. falciparum 3D7	alpha/beta hydrolase, putative	Exon 2 of 2	PF3D7_1001600	MBS_POS	MBS_NEG	0.5674
P. falciparum 3D7	alpha/beta hydrolase, putative	Exon 2 of 2	PF3D7_1001600	MBS_POS	PCD_NEG	0.9987
P. falciparum 3D7	alpha/beta hydrolase, putative	Exon 2 of 2	PF3D7_1001600	MBS_POS	PCD_POS	0.5443
P. falciparum 3D7	alpha/beta hydrolase, putative	Exon 2 of 2	PF3D7_1001600	PCD_NEG	MBS_NEG	0.3452
P. falciparum 3D7	alpha/beta hydrolase, putative	Exon 2 of 2	PF3D7_1001600	PCD_NEG	PCD_POS	0.4109
P. falciparum 3D7	alpha/beta hydrolase, putative	Segment 2	PF3D7_1134500	MBS_NEG	PCD_POS	0.9994
P. falciparum 3D7	alpha/beta hydrolase, putative	Segment 2	PF3D7_1134500	MBS_POS	MBS_NEG	0.7223
P. falciparum 3D7	alpha/beta hydrolase, putative	Segment 2	PF3D7_1134500	MBS_POS	PCD_NEG	0.9839
P. falciparum 3D7	alpha/beta hydrolase, putative	Segment 2	PF3D7_1134500	MBS_POS	PCD_POS	0.7536
P. falciparum 3D7	alpha/beta hydrolase, putative	Segment 2	PF3D7_1134500	PCD_NEG	MBS_NEG	0.769
P. falciparum 3D7	alpha/beta hydrolase, putative	Segment 2	PF3D7_1134500	PCD_NEG	PCD_POS	0.8308
P. falciparum 3D7	alpha/beta hydrolase, putative	Exon 1 of 7	PF3D7_1410100	MBS_NEG	MBS_POS	0.9896
P. falciparum 3D7	alpha/beta hydrolase, putative	Exon 1 of 7	PF3D7_1410100	PCD_NEG	MBS_NEG	0.7706
P. falciparum 3D7	alpha/beta hydrolase, putative	Exon 1 of 7	PF3D7_1410100	PCD_NEG	MBS_POS	0.8117
P. falciparum 3D7	alpha/beta hydrolase, putative	Exon 1 of 7	PF3D7_1410100	PCD_POS	MBS_NEG	0.4981
P. falciparum 3D7	alpha/beta hydrolase, putative	Exon 1 of 7	PF3D7_1410100	PCD_POS	MBS_POS	0.6195
P. falciparum 3D7	alpha/beta hydrolase, putative	Exon 1 of 7	PF3D7_1410100	PCD_POS	PCD_NEG	0.9625
P. falciparum 3D7	antigen 332, DBLlike protein (Pf332)	Segment 1	PF3D7_1149000	MBS_NEG	MBS_POS	0.667
P. falciparum 3D7	antigen 332, DBLlike protein (Pf332)	Segment 1	PF3D7_1149000	PCD_NEG	MBS_NEG	0.5875
P. falciparum 3D7	antigen 332, DBLlike protein (Pf332)	Segment 1	PF3D7_1149000	PCD_NEG	MBS_POS	0.2608
P. falciparum 3D7	antigen 332, DBLlike protein (Pf332)	Segment 1	PF3D7_1149000	PCD_POS	MBS_NEG	0.5668
P. falciparum 3D7	antigen 332, DBLlike protein (Pf332)	Segment 1	PF3D7_1149000	PCD_POS	MBS_POS	0.2484
P. falciparum 3D7	antigen 332, DBLlike protein (Pf332)	Segment 1	PF3D7_1149000	PCD_POS	PCD_NEG	0.9986
P. falciparum 3D7	apical membrane antigen 1 (AMA1)		PF3D7_1133400	MBS_NEG	PCD_NEG	0.9777
P. falciparum 3D7	apical membrane antigen 1 (AMA1)		PF3D7_1133400	MBS_NEG	PCD_POS	0.9971
P. falciparum 3D7	apical membrane antigen 1 (AMA1)		PF3D7_1133400	MBS_POS	MBS_NEG	0.7894
P. falciparum 3D7	apical membrane antigen 1 (AMA1)		PF3D7_1133400	MBS_POS	PCD_NEG	0.6858
P. falciparum 3D7	apical membrane antigen 1 (AMA1)		PF3D7_1133400	MBS_POS	PCD_POS	0.7794
P. falciparum 3D7	apical membrane antigen 1 (AMA1)		PF3D7_1133400	PCD_POS	PCD_NEG	0.9991
P. falciparum 3D7	apical merozoite protein (Pf34)	Exon 1 of 1	PF3D7_0419700	MBS_POS	MBS_NEG	0.2499
P. falciparum 3D7	apical merozoite protein (Pf34)	Exon 1 of 1	PF3D7_0419700	MBS_POS	PCD_NEG	0.7596
P. falciparum 3D7	apical merozoite protein (Pf34)	Exon 1 of 1	PF3D7_0419700	MBS_POS	PCD_POS	0.5493
P. falciparum 3D7	apical merozoite protein (Pf34)	Exon 1 of 1	PF3D7_0419700	PCD_NEG	MBS_NEG	0.6469
P. falciparum 3D7	apical merozoite protein (Pf34)	Exon 1 of 1	PF3D7_0419700	PCD_NEG	PCD_POS	0.9567
P. falciparum 3D7	apical merozoite protein (Pf34)	Exon 1 of 1	PF3D7_0419700	PCD_POS	MBS_NEG	0.9692
P. falciparum 3D7	asparagine and aspartate rich protein 1 (AARP1)	Exon 1 Segment 2	PF3D7_1233600	MBS_NEG	PCD_NEG	0.4054
P. falciparum 3D7	asparagine and aspartate rich protein 1 (AARP1)	Exon 1 Segment 2	PF3D7_1233600	MBS_NEG	PCD_POS	0.3314
P. falciparum 3D7	asparagine and aspartate rich protein 1 (AARP1)	Exon 1 Segment 2	PF3D7_1233600	MBS_POS	MBS_NEG	0.9958
P. falciparum 3D7	asparagine and aspartate rich protein 1 (AARP1)	Exon 1 Segment 2	PF3D7_1233600	MBS_POS	PCD_NEG	0.6383
P. falciparum 3D7	asparagine and aspartate rich protein 1 (AARP1)	Exon 1 Segment 2	PF3D7_1233600	MBS_POS	PCD_POS	0.5428
P. falciparum 3D7	asparagine and aspartate rich protein 1 (AARP1)	Exon 1 Segment 2	PF3D7_1233600	PCD_NEG	PCD_POS	0.9928
P. falciparum 3D7	asparaginerich antigen, putative	Exon 1 of 1	PF3D7_0931300	MBS_NEG	MBS_POS	0.9999
P. falciparum 3D7	asparaginerich antigen, putative	Exon 1 of 1	PF3D7_0931300	PCD_NEG	MBS_NEG	0.8567
P. falciparum 3D7	asparaginerich antigen, putative	Exon 1 of 1	PF3D7_0931300	PCD_NEG	MBS_POS	0.9436
P. falciparum 3D7	asparaginerich antigen, putative	Exon 1 of 1	PF3D7_0931300	PCD_POS	MBS_NEG	0.727
P. falciparum 3D7	asparaginerich antigen, putative	Exon 1 of 1	PF3D7_0931300	PCD_POS	MBS_POS	0.8735
P. falciparum 3D7	asparaginerich antigen, putative	Exon 1 of 1	PF3D7_0931300	PCD_POS	PCD_NEG	0.9911
P. falciparum 3D7	ATPdependent RNA helicase DBP5 (DBP5)	Exon 1 of 1	PF3D7_1459000	MBS_POS	MBS_NEG	0.9803
P. falciparum 3D7	ATPdependent RNA helicase DBP5 (DBP5)	Exon 1 of 1	PF3D7_1459000	PCD_NEG	MBS_NEG	0.2067
P. falciparum 3D7	ATPdependent RNA helicase DBP5 (DBP5)	Exon 1 of 1	PF3D7_1459000	PCD_NEG	MBS_POS	0.821
P. falciparum 3D7	ATPdependent RNA helicase DBP5 (DBP5)	Exon 1 of 1	PF3D7_1459000	PCD_POS	MBS_NEG	0.0944
P. falciparum 3D7	ATPdependent RNA helicase DBP5 (DBP5)	Exon 1 of 1	PF3D7_1459000	PCD_POS	MBS_POS	0.6103
P. falciparum 3D7	ATPdependent RNA helicase DBP5 (DBP5)	Exon 1 of 1	PF3D7_1459000	PCD_POS	PCD_NEG	0.9528
P. falciparum 3D7	c3h4type ring finger protein, putative	Exon 1 of 1	PF3D7_0627300	MBS_POS	MBS_NEG	0.7607
P. falciparum 3D7	c3h4type ring finger protein, putative	Exon 1 of 1	PF3D7_0627300	MBS_POS	PCD_NEG	0.8312
P. falciparum 3D7	c3h4type ring finger protein, putative	Exon 1 of 1	PF3D7_0627300	MBS_POS	PCD_POS	0.9037
P. falciparum 3D7	c3h4type ring finger protein, putative	Exon 1 of 1	PF3D7_0627300	PCD_NEG	MBS_NEG	0.9998
P. falciparum 3D7	c3h4type ring finger protein, putative	Exon 1 of 1	PF3D7_0627300	PCD_POS	MBS_NEG	0.9937
P. falciparum 3D7	c3h4type ring finger protein, putative	Exon 1 of 1	PF3D7_0627300	PCD_POS	PCD_NEG	0.9985
P. falciparum 3D7	calciumbinding protein, putative	Exon 1 of 1	PF3D7_0605400	MBS_NEG	MBS_POS	0.945
P. falciparum 3D7	calciumbinding protein, putative	Exon 1 of 1	PF3D7_0605400	PCD_NEG	MBS_NEG	0.5926
P. falciparum 3D7	calciumbinding protein, putative	Exon 1 of 1	PF3D7_0605400	PCD_NEG	MBS_POS	0.5678
P. falciparum 3D7	calciumbinding protein, putative	Exon 1 of 1	PF3D7_0605400	PCD_POS	MBS_NEG	0.5958
P. falciparum 3D7	calciumbinding protein, putative	Exon 1 of 1	PF3D7_0605400	PCD_POS	MBS_POS	0.5495
P. falciparum 3D7	calciumbinding protein, putative	Exon 1 of 1	PF3D7_0605400	PCD_POS	PCD_NEG	0.9993
P. falciparum 3D7	chaperone binding protein, putative	Exon 1 Segment 1	PF3D7_1334200	MBS_NEG	PCD_POS	0.9999
P. falciparum 3D7	chaperone binding protein, putative	Exon 1 Segment 1	PF3D7_1334200	MBS_POS	MBS_NEG	0.5875
P. falciparum 3D7	chaperone binding protein, putative	Exon 1 Segment 1	PF3D7_1334200	MBS_POS	PCD_NEG	0.9339
P. falciparum 3D7	chaperone binding protein, putative	Exon 1 Segment 1	PF3D7_1334200	MBS_POS	PCD_POS	0.6562
P. falciparum 3D7	chaperone binding protein, putative	Exon 1 Segment 1	PF3D7_1334200	PCD_NEG	MBS_NEG	0.7979
P. falciparum 3D7	chaperone binding protein, putative	Exon 1 Segment 1	PF3D7_1334200	PCD_NEG	PCD_POS	0.8672
P. falciparum 3D7	chromosome assembly factor 1 (CAF1)	Exon 1 Segment 1	PF3D7_0501800	MBS_POS	MBS_NEG	0.2419
P. falciparum 3D7	chromosome assembly factor 1 (CAF1)	Exon 1 Segment 1	PF3D7_0501800	MBS_POS	PCD_NEG	0.4922
P. falciparum 3D7	chromosome assembly factor 1 (CAF1)	Exon 1 Segment 1	PF3D7_0501800	MBS_POS	PCD_POS	0.4951
P. falciparum 3D7	chromosome assembly factor 1 (CAF1)	Exon 1 Segment 1	PF3D7_0501800	PCD_NEG	MBS_NEG	0.958
P. falciparum 3D7	chromosome assembly factor 1 (CAF1)	Exon 1 Segment 1	PF3D7_0501800	PCD_NEG	PCD_POS	0.9998
P. falciparum 3D7	chromosome assembly factor 1 (CAF1)	Exon 1 Segment 1	PF3D7_0501800	PCD_POS	MBS_NEG	0.9856
P. falciparum 3D7	chromosome assembly factor 1 (CAF1)	Exon 1 Segment 2	PF3D7_0501800	MBS_NEG	PCD_NEG	0.9176
P. falciparum 3D7	chromosome assembly factor 1 (CAF1)	Exon 1 Segment 2	PF3D7_0501800	MBS_POS	MBS_NEG	0.9673
P. falciparum 3D7	chromosome assembly factor 1 (CAF1)	Exon 1 Segment 2	PF3D7_0501800	MBS_POS	PCD_NEG	0.8419
P. falciparum 3D7	chromosome assembly factor 1 (CAF1)	Exon 1 Segment 2	PF3D7_0501800	MBS_POS	PCD_POS	0.9962
P. falciparum 3D7	chromosome assembly factor 1 (CAF1)	Exon 1 Segment 2	PF3D7_0501800	PCD_POS	MBS_NEG	0.9929
P. falciparum 3D7	chromosome assembly factor 1 (CAF1)	Exon 1 Segment 2	PF3D7_0501800	PCD_POS	PCD_NEG	0.8823
P. falciparum 3D7	clusteredasparaginerich protein	Exon 2 Segment 1	PF3D7_1236100	MBS_NEG	PCD_POS	0.9634
P. falciparum 3D7	clusteredasparaginerich protein	Exon 2 Segment 1	PF3D7_1236100	MBS_POS	MBS_NEG	0.8588
P. falciparum 3D7	clusteredasparaginerich protein	Exon 2 Segment 1	PF3D7_1236100	MBS_POS	PCD_NEG	0.9824
P. falciparum 3D7	clusteredasparaginerich protein	Exon 2 Segment 1	PF3D7_1236100	MBS_POS	PCD_POS	0.7422
P. falciparum 3D7	clusteredasparaginerich protein	Exon 2 Segment 1	PF3D7_1236100	PCD_NEG	MBS_NEG	0.9408
P. falciparum 3D7	clusteredasparaginerich protein	Exon 2 Segment 1	PF3D7_1236100	PCD_NEG	PCD_POS	0.8247
P. falciparum 3D7	cochaperone prefoldin complex subunit, putative	Exon 2 of 3	PF3D7_1128100	MBS_POS	MBS_NEG	0.9718
P. falciparum 3D7	cochaperone prefoldin complex subunit, putative	Exon 2 of 3	PF3D7_1128100	PCD_NEG	MBS_NEG	0.2205
P. falciparum 3D7	cochaperone prefoldin complex subunit, putative	Exon 2 of 3	PF3D7_1128100	PCD_NEG	MBS_POS	0.8541
P. falciparum 3D7	cochaperone prefoldin complex subunit, putative	Exon 2 of 3	PF3D7_1128100	PCD_POS	MBS_NEG	0.0565
P. falciparum 3D7	cochaperone prefoldin complex subunit, putative	Exon 2 of 3	PF3D7_1128100	PCD_POS	MBS_POS	0.5478
P. falciparum 3D7	cochaperone prefoldin complex subunit, putative	Exon 2 of 3	PF3D7_1128100	PCD_POS	PCD_NEG	0.8812
P. falciparum 3D7	conserved Plasmodium membrane protein, unknown function	Segment 5	PF3D7_0404600	ACD_NEG	ACD_POS	0.9993
P. falciparum 3D7	conserved Plasmodium membrane protein, unknown function	Segment 5	PF3D7_0404600	PCD_NEG	ACD_NEG	0.0669
P. falciparum 3D7	conserved Plasmodium membrane protein, unknown function	Segment 5	PF3D7_0404600	PCD_NEG	ACD_POS	0.3462
P. falciparum 3D7	conserved Plasmodium membrane protein, unknown function	Segment 5	PF3D7_0404600	PCD_NEG	PCD_POS	0.4916
P. falciparum 3D7	conserved Plasmodium membrane protein, unknown function	Segment 5	PF3D7_0404600	PCD_POS	ACD_NEG	0.9388
P. falciparum 3D7	conserved Plasmodium membrane protein, unknown function	Segment 5	PF3D7_0404600	PCD_POS	ACD_POS	0.9597
P. falciparum 3D7	conserved Plasmodium membrane protein, unknown function	Segment 1	PF3D7_0704300	ACD_POS	ACD_NEG	0.5493
P. falciparum 3D7	conserved Plasmodium membrane protein, unknown function	Segment 1	PF3D7_0704300	PCD_NEG	ACD_POS	0.5772
P. falciparum 3D7	conserved Plasmodium membrane protein, unknown function	Segment 1	PF3D7_0704300	PCD_POS	ACD_POS	0.4879
P. falciparum 3D7	conserved Plasmodium membrane protein, unknown function	Segment 1	PF3D7_0704300	PCD_POS	PCD_NEG	0.9932
P. falciparum 3D7	conserved Plasmodium membrane protein, unknown function	Exon 1 Segment 2	PF3D7_1021700	ACD_NEG	PCD_NEG	0.613
P. falciparum 3D7	conserved Plasmodium membrane protein, unknown function	Exon 1 Segment 2	PF3D7_1021700	ACD_NEG	PCD_POS	0.6103
P. falciparum 3D7	conserved Plasmodium membrane protein, unknown function	Exon 1 Segment 2	PF3D7_1021700	ACD_POS	ACD_NEG	0.8721
P. falciparum 3D7	conserved Plasmodium membrane protein, unknown function	Exon 1 Segment 2	PF3D7_1021700	ACD_POS	PCD_NEG	0.4622
P. falciparum 3D7	conserved Plasmodium membrane protein, unknown function	Exon 1 Segment 2	PF3D7_1021700	ACD_POS	PCD_POS	0.4475
P. falciparum 3D7	conserved Plasmodium membrane protein, unknown function	Exon 1 Segment 2	PF3D7_1021700	PCD_NEG	PCD_POS	0.9993
P. falciparum 3D7	conserved Plasmodium membrane protein, unknown function	Exon 1 of 1	PF3D7_1221900	ACD_POS	ACD_NEG	0.9717
P. falciparum 3D7	conserved Plasmodium membrane protein, unknown function	Exon 1 of 1	PF3D7_1221900	PCD_NEG	ACD_NEG	0.3953
P. falciparum 3D7	conserved Plasmodium membrane protein, unknown function	Exon 1 of 1	PF3D7_1221900	PCD_NEG	ACD_POS	0.938
P. falciparum 3D7	conserved Plasmodium membrane protein, unknown function	Exon 1 of 1	PF3D7_1221900	PCD_NEG	PCD_POS	1
P. falciparum 3D7	conserved Plasmodium membrane protein, unknown function	Exon 1 of 1	PF3D7_1221900	PCD_POS	ACD_NEG	0.5167
P. falciparum 3D7	conserved Plasmodium membrane protein, unknown function	Exon 1 of 1	PF3D7_1221900	PCD_POS	ACD_POS	0.9496
P. falciparum 3D7	conserved Plasmodium membrane protein, unknown function	Exon 1 Segment 2	PF3D7_1419400	ACD_NEG	ACD_POS	1
P. falciparum 3D7	conserved Plasmodium membrane protein, unknown function	Exon 1 Segment 2	PF3D7_1419400	PCD_NEG	ACD_NEG	0.7741
P. falciparum 3D7	conserved Plasmodium membrane protein, unknown function	Exon 1 Segment 2	PF3D7_1419400	PCD_NEG	ACD_POS	0.9252
P. falciparum 3D7	conserved Plasmodium membrane protein, unknown function	Exon 1 Segment 2	PF3D7_1419400	PCD_POS	ACD_NEG	0.6397
P. falciparum 3D7	conserved Plasmodium membrane protein, unknown function	Exon 1 Segment 2	PF3D7_1419400	PCD_POS	ACD_POS	0.8476
P. falciparum 3D7	conserved Plasmodium membrane protein, unknown function	Exon 1 Segment 2	PF3D7_1419400	PCD_POS	PCD_NEG	0.9912
P. falciparum 3D7	conserved Plasmodium membrane protein, unknown function (PfSR10)	Exon 1 of 1	PF3D7_1215900	ACD_POS	ACD_NEG	0.9227
P. falciparum 3D7	conserved Plasmodium membrane protein, unknown function (PfSR10)	Exon 1 of 1	PF3D7_1215900	PCD_NEG	ACD_NEG	0.3721
P. falciparum 3D7	conserved Plasmodium membrane protein, unknown function (PfSR10)	Exon 1 of 1	PF3D7_1215900	PCD_NEG	ACD_POS	0.9732
P. falciparum 3D7	conserved Plasmodium membrane protein, unknown function (PfSR10)	Exon 1 of 1	PF3D7_1215900	PCD_NEG	PCD_POS	0.9881
P. falciparum 3D7	conserved Plasmodium membrane protein, unknown function (PfSR10)	Exon 1 of 1	PF3D7_1215900	PCD_POS	ACD_NEG	0.715
P. falciparum 3D7	conserved Plasmodium membrane protein, unknown function (PfSR10)	Exon 1 of 1	PF3D7_1215900	PCD_POS	ACD_POS	0.9985
P. falciparum 3D7	conserved Plasmodium protein, unknown function	Segment 1	PF3D7_0108300	ACD_NEG	PCD_POS	0.9307
P. falciparum 3D7	conserved Plasmodium protein, unknown function	Segment 1	PF3D7_0108300	ACD_POS	ACD_NEG	0.6793
P. falciparum 3D7	conserved Plasmodium protein, unknown function	Segment 1	PF3D7_0108300	ACD_POS	PCD_NEG	0.9293
P. falciparum 3D7	conserved Plasmodium protein, unknown function	Segment 1	PF3D7_0108300	ACD_POS	PCD_POS	0.5126
P. falciparum 3D7	conserved Plasmodium protein, unknown function	Segment 1	PF3D7_0108300	PCD_NEG	ACD_NEG	0.9068
P. falciparum 3D7	conserved Plasmodium protein, unknown function	Segment 1	PF3D7_0108300	PCD_NEG	PCD_POS	0.7203
P. falciparum 3D7	conserved Plasmodium protein, unknown function	Segment 2	PF3D7_0108300	ACD_POS	ACD_NEG	0.9633
P. falciparum 3D7	conserved Plasmodium protein, unknown function	Segment 2	PF3D7_0108300	PCD_NEG	ACD_NEG	0.1086
P. falciparum 3D7	conserved Plasmodium protein, unknown function	Segment 2	PF3D7_0108300	PCD_NEG	ACD_POS	0.7627
P. falciparum 3D7	conserved Plasmodium protein, unknown function	Segment 2	PF3D7_0108300	PCD_POS	ACD_NEG	0.1353
P. falciparum 3D7	conserved Plasmodium protein, unknown function	Segment 2	PF3D7_0108300	PCD_POS	ACD_POS	0.7282
P. falciparum 3D7	conserved Plasmodium protein, unknown function	Segment 2	PF3D7_0108300	PCD_POS	PCD_NEG	0.999
P. falciparum 3D7	conserved Plasmodium protein, unknown function	Exon 1 Segment 2	PF3D7_0202400	ACD_POS	ACD_NEG	0.7872
P. falciparum 3D7	conserved Plasmodium protein, unknown function	Exon 1 Segment 2	PF3D7_0202400	PCD_NEG	ACD_NEG	0.0736
P. falciparum 3D7	conserved Plasmodium protein, unknown function	Exon 1 Segment 2	PF3D7_0202400	PCD_NEG	ACD_POS	0.91
P. falciparum 3D7	conserved Plasmodium protein, unknown function	Exon 1 Segment 2	PF3D7_0202400	PCD_POS	ACD_POS	0.6901
P. falciparum 3D7	conserved Plasmodium protein, unknown function	Exon 1 Segment 2	PF3D7_0202400	PCD_POS	PCD_NEG	0.9284
P. falciparum 3D7	conserved Plasmodium protein, unknown function	Exon 1 of 1	PF3D7_0203600	ACD_NEG	ACD_POS	0.9992
P. falciparum 3D7	conserved Plasmodium protein, unknown function	Exon 1 of 1	PF3D7_0203600	ACD_NEG	PCD_NEG	0.7122
P. falciparum 3D7	conserved Plasmodium protein, unknown function	Exon 1 of 1	PF3D7_0203600	ACD_NEG	PCD_POS	0.964
P. falciparum 3D7	conserved Plasmodium protein, unknown function	Exon 1 of 1	PF3D7_0203600	ACD_POS	PCD_NEG	0.9483
P. falciparum 3D7	conserved Plasmodium protein, unknown function	Exon 1 of 1	PF3D7_0203600	ACD_POS	PCD_POS	0.9969
P. falciparum 3D7	conserved Plasmodium protein, unknown function	Exon 1 of 1	PF3D7_0203600	PCD_POS	PCD_NEG	0.9774
P. falciparum 3D7	conserved Plasmodium protein, unknown function	Exon 1 of 1	PF3D7_0205600	ACD_POS	ACD_NEG	0.988
P. falciparum 3D7	conserved Plasmodium protein, unknown function	Exon 1 of 1	PF3D7_0205600	PCD_NEG	ACD_NEG	0.506
P. falciparum 3D7	conserved Plasmodium protein, unknown function	Exon 1 of 1	PF3D7_0205600	PCD_NEG	ACD_POS	0.9413
P. falciparum 3D7	conserved Plasmodium protein, unknown function	Exon 1 of 1	PF3D7_0205600	PCD_NEG	PCD_POS	0.9598
P. falciparum 3D7	conserved Plasmodium protein, unknown function	Exon 1 of 1	PF3D7_0205600	PCD_POS	ACD_NEG	0.9103
P. falciparum 3D7	conserved Plasmodium protein, unknown function	Exon 1 of 1	PF3D7_0205600	PCD_POS	ACD_POS	0.9985
P. falciparum 3D7	conserved Plasmodium protein, unknown function	Exon 6 of 7	PF3D7_0216700.1	ACD_NEG	ACD_POS	0.9284
P. falciparum 3D7	conserved Plasmodium protein, unknown function	Exon 6 of 7	PF3D7_0216700.1	ACD_NEG	PCD_NEG	0.9997
P. falciparum 3D7	conserved Plasmodium protein, unknown function	Exon 6 of 7	PF3D7_0216700.1	PCD_NEG	ACD_POS	0.9586
P. falciparum 3D7	conserved Plasmodium protein, unknown function	Exon 6 of 7	PF3D7_0216700.1	PCD_POS	ACD_NEG	0.9949
P. falciparum 3D7	conserved Plasmodium protein, unknown function	Exon 6 of 7	PF3D7_0216700.1	PCD_POS	ACD_POS	0.8978
P. falciparum 3D7	conserved Plasmodium protein, unknown function	Exon 6 of 7	PF3D7_0216700.1	PCD_POS	PCD_NEG	0.9915
P. falciparum 3D7	conserved Plasmodium protein, unknown function	Exon 1 Segment 1	PF3D7_0302800	ACD_POS	ACD_NEG	0.8893
P. falciparum 3D7	conserved Plasmodium protein, unknown function	Exon 1 Segment 1	PF3D7_0302800	ACD_POS	PCD_NEG	0.9993
P. falciparum 3D7	conserved Plasmodium protein, unknown function	Exon 1 Segment 1	PF3D7_0302800	PCD_NEG	ACD_NEG	0.827
P. falciparum 3D7	conserved Plasmodium protein, unknown function	Exon 1 Segment 1	PF3D7_0302800	PCD_POS	ACD_NEG	0.5263
P. falciparum 3D7	conserved Plasmodium protein, unknown function	Exon 1 Segment 1	PF3D7_0302800	PCD_POS	ACD_POS	0.9921
P. falciparum 3D7	conserved Plasmodium protein, unknown function	Exon 1 Segment 1	PF3D7_0302800	PCD_POS	PCD_NEG	0.9524
P. falciparum 3D7	conserved Plasmodium protein, unknown function	Exon 3 Segment 2	PF3D7_0307700	ACD_POS	ACD_NEG	0.9903
P. falciparum 3D7	conserved Plasmodium protein, unknown function	Exon 3 Segment 2	PF3D7_0307700	PCD_NEG	ACD_NEG	0.923
P. falciparum 3D7	conserved Plasmodium protein, unknown function	Exon 3 Segment 2	PF3D7_0307700	PCD_NEG	ACD_POS	0.9995
P. falciparum 3D7	conserved Plasmodium protein, unknown function	Exon 3 Segment 2	PF3D7_0307700	PCD_POS	ACD_NEG	0.2365
P. falciparum 3D7	conserved Plasmodium protein, unknown function	Exon 3 Segment 2	PF3D7_0307700	PCD_POS	ACD_POS	0.7488
P. falciparum 3D7	conserved Plasmodium protein, unknown function	Exon 3 Segment 2	PF3D7_0307700	PCD_POS	PCD_NEG	0.6478
P. falciparum 3D7	conserved Plasmodium protein, unknown function	Exon 1 of 2	PF3D7_0313000	ACD_NEG	ACD_POS	0.9967
P. falciparum 3D7	conserved Plasmodium protein, unknown function	Exon 1 of 2	PF3D7_0313000	PCD_NEG	ACD_POS	0.2202
P. falciparum 3D7	conserved Plasmodium protein, unknown function	Exon 1 of 2	PF3D7_0313000	PCD_POS	ACD_POS	0.1335
P. falciparum 3D7	conserved Plasmodium protein, unknown function	Exon 1 of 2	PF3D7_0313000	PCD_POS	PCD_NEG	0.9688
P. falciparum 3D7	conserved Plasmodium protein, unknown function	Exon 5 of 5	PF3D7_0313800	ACD_POS	ACD_NEG	1
P. falciparum 3D7	conserved Plasmodium protein, unknown function	Exon 5 of 5	PF3D7_0313800	PCD_NEG	ACD_NEG	0.7269
P. falciparum 3D7	conserved Plasmodium protein, unknown function	Exon 5 of 5	PF3D7_0313800	PCD_NEG	ACD_POS	0.9265
P. falciparum 3D7	conserved Plasmodium protein, unknown function	Exon 5 of 5	PF3D7_0313800	PCD_NEG	PCD_POS	0.9997
P. falciparum 3D7	conserved Plasmodium protein, unknown function	Exon 5 of 5	PF3D7_0313800	PCD_POS	ACD_NEG	0.8474
P. falciparum 3D7	conserved Plasmodium protein, unknown function	Exon 5 of 5	PF3D7_0313800	PCD_POS	ACD_POS	0.9551
P. falciparum 3D7	conserved Plasmodium protein, unknown function	Exon 3 Segment 1	PF3D7_0318300	ACD_POS	ACD_NEG	0.9497
P. falciparum 3D7	conserved Plasmodium protein, unknown function	Exon 3 Segment 1	PF3D7_0318300	PCD_NEG	ACD_POS	0.5768
P. falciparum 3D7	conserved Plasmodium protein, unknown function	Exon 3 Segment 1	PF3D7_0318300	PCD_NEG	PCD_POS	1
P. falciparum 3D7	conserved Plasmodium protein, unknown function	Exon 3 Segment 1	PF3D7_0318300	PCD_POS	ACD_NEG	0.0657
P. falciparum 3D7	conserved Plasmodium protein, unknown function	Exon 3 Segment 1	PF3D7_0318300	PCD_POS	ACD_POS	0.6292
P. falciparum 3D7	conserved Plasmodium protein, unknown function	Exon 2 Segment 1	PF3D7_0323800	ACD_POS	ACD_NEG	0.6743
P. falciparum 3D7	conserved Plasmodium protein, unknown function	Exon 2 Segment 1	PF3D7_0323800	ACD_POS	PCD_POS	0.9724
P. falciparum 3D7	conserved Plasmodium protein, unknown function	Exon 2 Segment 1	PF3D7_0323800	PCD_NEG	ACD_NEG	0.0747
P. falciparum 3D7	conserved Plasmodium protein, unknown function	Exon 2 Segment 1	PF3D7_0323800	PCD_NEG	ACD_POS	0.9626
P. falciparum 3D7	conserved Plasmodium protein, unknown function	Exon 2 Segment 1	PF3D7_0323800	PCD_NEG	PCD_POS	0.6479
P. falciparum 3D7	conserved Plasmodium protein, unknown function	Exon 2 Segment 1	PF3D7_0323800	PCD_POS	ACD_NEG	0.8449
P. falciparum 3D7	conserved Plasmodium protein, unknown function	Exon 2 of 2	PF3D7_0403600	ACD_POS	ACD_NEG	0.7367
P. falciparum 3D7	conserved Plasmodium protein, unknown function	Exon 2 of 2	PF3D7_0403600	ACD_POS	PCD_NEG	0.9986
P. falciparum 3D7	conserved Plasmodium protein, unknown function	Exon 2 of 2	PF3D7_0403600	PCD_NEG	ACD_NEG	0.5935
P. falciparum 3D7	conserved Plasmodium protein, unknown function	Exon 2 of 2	PF3D7_0403600	PCD_POS	ACD_NEG	0.516
P. falciparum 3D7	conserved Plasmodium protein, unknown function	Exon 2 of 2	PF3D7_0403600	PCD_POS	ACD_POS	1
P. falciparum 3D7	conserved Plasmodium protein, unknown function	Exon 2 of 2	PF3D7_0403600	PCD_POS	PCD_NEG	0.9955
P. falciparum 3D7	conserved Plasmodium protein, unknown function	Exon 1 Segment 2	PF3D7_0407800	ACD_POS	ACD_NEG	0.0986
P. falciparum 3D7	conserved Plasmodium protein, unknown function	Exon 1 Segment 2	PF3D7_0407800	ACD_POS	PCD_NEG	0.5284
P. falciparum 3D7	conserved Plasmodium protein, unknown function	Exon 1 Segment 2	PF3D7_0407800	ACD_POS	PCD_POS	0.5101
P. falciparum 3D7	conserved Plasmodium protein, unknown function	Exon 1 Segment 2	PF3D7_0407800	PCD_NEG	ACD_NEG	0.599
P. falciparum 3D7	conserved Plasmodium protein, unknown function	Exon 1 Segment 2	PF3D7_0407800	PCD_NEG	PCD_POS	0.9993
P. falciparum 3D7	conserved Plasmodium protein, unknown function	Exon 1 Segment 2	PF3D7_0407800	PCD_POS	ACD_NEG	0.7741
P. falciparum 3D7	conserved Plasmodium protein, unknown function	Exon 1 of 1	PF3D7_0511400	ACD_POS	ACD_NEG	0.4754
P. falciparum 3D7	conserved Plasmodium protein, unknown function	Exon 1 of 1	PF3D7_0511400	ACD_POS	PCD_NEG	0.8737
P. falciparum 3D7	conserved Plasmodium protein, unknown function	Exon 1 of 1	PF3D7_0511400	ACD_POS	PCD_POS	0.9999
P. falciparum 3D7	conserved Plasmodium protein, unknown function	Exon 1 of 1	PF3D7_0511400	PCD_NEG	ACD_NEG	0.7969
P. falciparum 3D7	conserved Plasmodium protein, unknown function	Exon 1 of 1	PF3D7_0511400	PCD_POS	ACD_NEG	0.2855
P. falciparum 3D7	conserved Plasmodium protein, unknown function	Exon 1 of 1	PF3D7_0511400	PCD_POS	PCD_NEG	0.8293
P. falciparum 3D7	conserved Plasmodium protein, unknown function		PF3D7_0511400	ACD_POS	ACD_NEG	0.2818
P. falciparum 3D7	conserved Plasmodium protein, unknown function		PF3D7_0511400	ACD_POS	PCD_NEG	0.9139
P. falciparum 3D7	conserved Plasmodium protein, unknown function		PF3D7_0511400	ACD_POS	PCD_POS	0.99
P. falciparum 3D7	conserved Plasmodium protein, unknown function		PF3D7_0511400	PCD_NEG	ACD_NEG	0.3852
P. falciparum 3D7	conserved Plasmodium protein, unknown function		PF3D7_0511400	PCD_POS	ACD_NEG	0.2412
P. falciparum 3D7	conserved Plasmodium protein, unknown function		PF3D7_0511400	PCD_POS	PCD_NEG	0.9765
P. falciparum 3D7	conserved Plasmodium protein, unknown function	Exon 1 of 1	PF3D7_0511600	ACD_NEG	ACD_POS	0.9892
P. falciparum 3D7	conserved Plasmodium protein, unknown function	Exon 1 of 1	PF3D7_0511600	ACD_NEG	PCD_NEG	0.6285
P. falciparum 3D7	conserved Plasmodium protein, unknown function	Exon 1 of 1	PF3D7_0511600	ACD_NEG	PCD_POS	0.5426
P. falciparum 3D7	conserved Plasmodium protein, unknown function	Exon 1 of 1	PF3D7_0511600	ACD_POS	PCD_NEG	0.9679
P. falciparum 3D7	conserved Plasmodium protein, unknown function	Exon 1 of 1	PF3D7_0511600	ACD_POS	PCD_POS	0.9259
P. falciparum 3D7	conserved Plasmodium protein, unknown function	Exon 1 of 1	PF3D7_0511600	PCD_NEG	PCD_POS	0.9951
P. falciparum 3D7	conserved Plasmodium protein, unknown function	Exon 2 Segment 3	PF3D7_0513200	ACD_POS	ACD_NEG	0.9359
P. falciparum 3D7	conserved Plasmodium protein, unknown function	Exon 2 Segment 3	PF3D7_0513200	PCD_NEG	ACD_POS	0.4777
P. falciparum 3D7	conserved Plasmodium protein, unknown function	Exon 2 Segment 3	PF3D7_0513200	PCD_NEG	PCD_POS	0.9942
P. falciparum 3D7	conserved Plasmodium protein, unknown function	Exon 2 Segment 3	PF3D7_0513200	PCD_POS	ACD_NEG	0.0617
P. falciparum 3D7	conserved Plasmodium protein, unknown function	Exon 2 Segment 3	PF3D7_0513200	PCD_POS	ACD_POS	0.6456
P. falciparum 3D7	conserved Plasmodium protein, unknown function	Exon 1 Segment 1	PF3D7_0515600	ACD_NEG	PCD_NEG	0.7826
P. falciparum 3D7	conserved Plasmodium protein, unknown function	Exon 1 Segment 1	PF3D7_0515600	ACD_POS	ACD_NEG	0.5662
P. falciparum 3D7	conserved Plasmodium protein, unknown function	Exon 1 Segment 1	PF3D7_0515600	ACD_POS	PCD_NEG	0.2862
P. falciparum 3D7	conserved Plasmodium protein, unknown function	Exon 1 Segment 1	PF3D7_0515600	ACD_POS	PCD_POS	0.9163
P. falciparum 3D7	conserved Plasmodium protein, unknown function	Exon 1 Segment 1	PF3D7_0515600	PCD_POS	ACD_NEG	0.8863
P. falciparum 3D7	conserved Plasmodium protein, unknown function	Exon 1 Segment 1	PF3D7_0515600	PCD_POS	PCD_NEG	0.5237
P. falciparum 3D7	conserved Plasmodium protein, unknown function	Exon 1 of 1	PF3D7_0516400	ACD_NEG	ACD_POS	0.92
P. falciparum 3D7	conserved Plasmodium protein, unknown function	Exon 1 of 1	PF3D7_0516400	ACD_NEG	PCD_NEG	0.9977
P. falciparum 3D7	conserved Plasmodium protein, unknown function	Exon 1 of 1	PF3D7_0516400	PCD_NEG	ACD_POS	0.9656
P. falciparum 3D7	conserved Plasmodium protein, unknown function	Exon 1 of 1	PF3D7_0516400	PCD_POS	ACD_NEG	0.3411
P. falciparum 3D7	conserved Plasmodium protein, unknown function	Exon 1 of 1	PF3D7_0516400	PCD_POS	ACD_POS	0.3387
P. falciparum 3D7	conserved Plasmodium protein, unknown function	Exon 1 of 1	PF3D7_0516400	PCD_POS	PCD_NEG	0.3765
P. falciparum 3D7	conserved Plasmodium protein, unknown function	Exon 1 of 1	PF3D7_0520200	ACD_POS	ACD_NEG	0.9917
P. falciparum 3D7	conserved Plasmodium protein, unknown function	Exon 1 of 1	PF3D7_0520200	PCD_NEG	ACD_NEG	0.8088
P. falciparum 3D7	conserved Plasmodium protein, unknown function	Exon 1 of 1	PF3D7_0520200	PCD_NEG	ACD_POS	0.9913
P. falciparum 3D7	conserved Plasmodium protein, unknown function	Exon 1 of 1	PF3D7_0520200	PCD_POS	ACD_NEG	0.8052
P. falciparum 3D7	conserved Plasmodium protein, unknown function	Exon 1 of 1	PF3D7_0520200	PCD_POS	ACD_POS	0.9851
P. falciparum 3D7	conserved Plasmodium protein, unknown function	Exon 1 of 1	PF3D7_0520200	PCD_POS	PCD_NEG	0.9997
P. falciparum 3D7	conserved Plasmodium protein, unknown function	Exon 6 of 10	PF3D7_0527600	ACD_NEG	ACD_POS	0.9613
P. falciparum 3D7	conserved Plasmodium protein, unknown function	Exon 6 of 10	PF3D7_0527600	PCD_NEG	ACD_NEG	0.1849
P. falciparum 3D7	conserved Plasmodium protein, unknown function	Exon 6 of 10	PF3D7_0527600	PCD_NEG	ACD_POS	0.3212
P. falciparum 3D7	conserved Plasmodium protein, unknown function	Exon 6 of 10	PF3D7_0527600	PCD_POS	ACD_NEG	0.127
P. falciparum 3D7	conserved Plasmodium protein, unknown function	Exon 6 of 10	PF3D7_0527600	PCD_POS	ACD_POS	0.2304
P. falciparum 3D7	conserved Plasmodium protein, unknown function	Exon 6 of 10	PF3D7_0527600	PCD_POS	PCD_NEG	0.9834
P. falciparum 3D7	conserved Plasmodium protein, unknown function	Exon 1 of 5	PF3D7_0607600	ACD_NEG	ACD_POS	1
P. falciparum 3D7	conserved Plasmodium protein, unknown function	Exon 1 of 5	PF3D7_0607600	PCD_NEG	ACD_NEG	0.258
P. falciparum 3D7	conserved Plasmodium protein, unknown function	Exon 1 of 5	PF3D7_0607600	PCD_NEG	ACD_POS	0.6417
P. falciparum 3D7	conserved Plasmodium protein, unknown function	Exon 1 of 5	PF3D7_0607600	PCD_POS	ACD_NEG	0.0855
P. falciparum 3D7	conserved Plasmodium protein, unknown function	Exon 1 of 5	PF3D7_0607600	PCD_POS	ACD_POS	0.3695
P. falciparum 3D7	conserved Plasmodium protein, unknown function	Exon 1 of 5	PF3D7_0607600	PCD_POS	PCD_NEG	0.913
P. falciparum 3D7	conserved Plasmodium protein, unknown function	Exon 2 of 3	PF3D7_0615800	ACD_NEG	ACD_POS	0.9321
P. falciparum 3D7	conserved Plasmodium protein, unknown function	Exon 2 of 3	PF3D7_0615800	PCD_NEG	ACD_NEG	0.9988
P. falciparum 3D7	conserved Plasmodium protein, unknown function	Exon 2 of 3	PF3D7_0615800	PCD_NEG	ACD_POS	0.917
P. falciparum 3D7	conserved Plasmodium protein, unknown function	Exon 2 of 3	PF3D7_0615800	PCD_POS	ACD_NEG	0.9948
P. falciparum 3D7	conserved Plasmodium protein, unknown function	Exon 2 of 3	PF3D7_0615800	PCD_POS	ACD_POS	0.9015
P. falciparum 3D7	conserved Plasmodium protein, unknown function	Exon 2 of 3	PF3D7_0615800	PCD_POS	PCD_NEG	0.9997
P. falciparum 3D7	conserved Plasmodium protein, unknown function	Exon 2 of 2	PF3D7_0630600	ACD_POS	ACD_NEG	0.974
P. falciparum 3D7	conserved Plasmodium protein, unknown function	Exon 2 of 2	PF3D7_0630600	ACD_POS	PCD_POS	0.9961
P. falciparum 3D7	conserved Plasmodium protein, unknown function	Exon 2 of 2	PF3D7_0630600	PCD_NEG	ACD_NEG	0.7444
P. falciparum 3D7	conserved Plasmodium protein, unknown function	Exon 2 of 2	PF3D7_0630600	PCD_NEG	ACD_POS	0.9953
P. falciparum 3D7	conserved Plasmodium protein, unknown function	Exon 2 of 2	PF3D7_0630600	PCD_NEG	PCD_POS	0.9361
P. falciparum 3D7	conserved Plasmodium protein, unknown function	Exon 2 of 2	PF3D7_0630600	PCD_POS	ACD_NEG	0.9961
P. falciparum 3D7	conserved Plasmodium protein, unknown function	Exon 1 Segment 1	PF3D7_0702400	ACD_NEG	PCD_NEG	0.7451
P. falciparum 3D7	conserved Plasmodium protein, unknown function	Exon 1 Segment 1	PF3D7_0702400	ACD_NEG	PCD_POS	0.8245
P. falciparum 3D7	conserved Plasmodium protein, unknown function	Exon 1 Segment 1	PF3D7_0702400	ACD_POS	ACD_NEG	0.3687
P. falciparum 3D7	conserved Plasmodium protein, unknown function	Exon 1 Segment 1	PF3D7_0702400	ACD_POS	PCD_NEG	0.1504
P. falciparum 3D7	conserved Plasmodium protein, unknown function	Exon 1 Segment 1	PF3D7_0702400	ACD_POS	PCD_POS	0.1937
P. falciparum 3D7	conserved Plasmodium protein, unknown function	Exon 1 Segment 1	PF3D7_0702400	PCD_POS	PCD_NEG	1
P. falciparum 3D7	conserved Plasmodium protein, unknown function	Exon 1 Segment 1	PF3D7_0703700	ACD_NEG	PCD_NEG	0.8844
P. falciparum 3D7	conserved Plasmodium protein, unknown function	Exon 1 Segment 1	PF3D7_0703700	ACD_NEG	PCD_POS	0.226
P. falciparum 3D7	conserved Plasmodium protein, unknown function	Exon 1 Segment 1	PF3D7_0703700	ACD_POS	ACD_NEG	0.2266
P. falciparum 3D7	conserved Plasmodium protein, unknown function	Exon 1 Segment 1	PF3D7_0703700	ACD_POS	PCD_NEG	0.123
P. falciparum 3D7	conserved Plasmodium protein, unknown function	Exon 1 Segment 1	PF3D7_0703700	PCD_NEG	PCD_POS	0.684
P. falciparum 3D7	conserved Plasmodium protein, unknown function	Exon 1 Segment 1	PF3D7_0716300	ACD_POS	ACD_NEG	0.491
P. falciparum 3D7	conserved Plasmodium protein, unknown function	Exon 1 Segment 1	PF3D7_0716300	PCD_NEG	ACD_POS	0.9555
P. falciparum 3D7	conserved Plasmodium protein, unknown function	Exon 1 Segment 1	PF3D7_0716300	PCD_NEG	PCD_POS	0.9921
P. falciparum 3D7	conserved Plasmodium protein, unknown function	Exon 1 Segment 1	PF3D7_0716300	PCD_POS	ACD_NEG	0.1133
P. falciparum 3D7	conserved Plasmodium protein, unknown function	Exon 1 Segment 1	PF3D7_0716300	PCD_POS	ACD_POS	0.9929
P. falciparum 3D7	conserved Plasmodium protein, unknown function	Exon 1 of 2	PF3D7_0717200	ACD_NEG	ACD_POS	0.976
P. falciparum 3D7	conserved Plasmodium protein, unknown function	Exon 1 of 2	PF3D7_0717200	ACD_NEG	PCD_NEG	0.9866
P. falciparum 3D7	conserved Plasmodium protein, unknown function	Exon 1 of 2	PF3D7_0717200	PCD_NEG	ACD_POS	0.9983
P. falciparum 3D7	conserved Plasmodium protein, unknown function	Exon 1 of 2	PF3D7_0717200	PCD_POS	ACD_NEG	0.2853
P. falciparum 3D7	conserved Plasmodium protein, unknown function	Exon 1 of 2	PF3D7_0717200	PCD_POS	ACD_POS	0.4064
P. falciparum 3D7	conserved Plasmodium protein, unknown function	Exon 1 of 2	PF3D7_0717200	PCD_POS	PCD_NEG	0.2667
P. falciparum 3D7	conserved Plasmodium protein, unknown function	Exon 1 of 1	PF3D7_0719000	ACD_NEG	ACD_POS	0.9985
P. falciparum 3D7	conserved Plasmodium protein, unknown function	Exon 1 of 1	PF3D7_0719000	ACD_NEG	PCD_NEG	0.9473
P. falciparum 3D7	conserved Plasmodium protein, unknown function	Exon 1 of 1	PF3D7_0719000	ACD_POS	PCD_NEG	0.9975
P. falciparum 3D7	conserved Plasmodium protein, unknown function	Exon 1 of 1	PF3D7_0719000	PCD_POS	ACD_NEG	0.7727
P. falciparum 3D7	conserved Plasmodium protein, unknown function	Exon 1 of 1	PF3D7_0719000	PCD_POS	ACD_POS	0.8612
P. falciparum 3D7	conserved Plasmodium protein, unknown function	Exon 1 of 1	PF3D7_0719000	PCD_POS	PCD_NEG	0.5883
P. falciparum 3D7	conserved Plasmodium protein, unknown function	Exon 1 Segment 1	PF3D7_0724700	ACD_NEG	PCD_POS	1
P. falciparum 3D7	conserved Plasmodium protein, unknown function	Exon 1 Segment 1	PF3D7_0724700	ACD_POS	ACD_NEG	0.8487
P. falciparum 3D7	conserved Plasmodium protein, unknown function	Exon 1 Segment 1	PF3D7_0724700	ACD_POS	PCD_NEG	0.9856
P. falciparum 3D7	conserved Plasmodium protein, unknown function	Exon 1 Segment 1	PF3D7_0724700	ACD_POS	PCD_POS	0.8925
P. falciparum 3D7	conserved Plasmodium protein, unknown function	Exon 1 Segment 1	PF3D7_0724700	PCD_NEG	ACD_NEG	0.9179
P. falciparum 3D7	conserved Plasmodium protein, unknown function	Exon 1 Segment 1	PF3D7_0724700	PCD_NEG	PCD_POS	0.9592
P. falciparum 3D7	conserved Plasmodium protein, unknown function	Exon 1 of 2	PF3D7_0726600	ACD_POS	ACD_NEG	0.3887
P. falciparum 3D7	conserved Plasmodium protein, unknown function	Exon 1 of 2	PF3D7_0726600	PCD_NEG	ACD_POS	0.7707
P. falciparum 3D7	conserved Plasmodium protein, unknown function	Exon 1 of 2	PF3D7_0726600	PCD_NEG	PCD_POS	0.9839
P. falciparum 3D7	conserved Plasmodium protein, unknown function	Exon 1 of 2	PF3D7_0726600	PCD_POS	ACD_POS	0.9193
P. falciparum 3D7	conserved Plasmodium protein, unknown function	Exon 14 of 15	PF3D7_0803600	ACD_NEG	ACD_POS	0.6652
P. falciparum 3D7	conserved Plasmodium protein, unknown function	Exon 14 of 15	PF3D7_0803600	PCD_NEG	ACD_NEG	0.8929
P. falciparum 3D7	conserved Plasmodium protein, unknown function	Exon 14 of 15	PF3D7_0803600	PCD_NEG	ACD_POS	0.4443
P. falciparum 3D7	conserved Plasmodium protein, unknown function	Exon 14 of 15	PF3D7_0803600	PCD_POS	ACD_NEG	0.5109
P. falciparum 3D7	conserved Plasmodium protein, unknown function	Exon 14 of 15	PF3D7_0803600	PCD_POS	ACD_POS	0.222
P. falciparum 3D7	conserved Plasmodium protein, unknown function	Exon 14 of 15	PF3D7_0803600	PCD_POS	PCD_NEG	0.9112
P. falciparum 3D7	conserved Plasmodium protein, unknown function	Exon 15 Segment 1	PF3D7_0819800	ACD_NEG	ACD_POS	0.9859
P. falciparum 3D7	conserved Plasmodium protein, unknown function	Exon 15 Segment 1	PF3D7_0819800	PCD_NEG	ACD_NEG	0.7056
P. falciparum 3D7	conserved Plasmodium protein, unknown function	Exon 15 Segment 1	PF3D7_0819800	PCD_NEG	ACD_POS	0.757
P. falciparum 3D7	conserved Plasmodium protein, unknown function	Exon 15 Segment 1	PF3D7_0819800	PCD_NEG	PCD_POS	0.9046
P. falciparum 3D7	conserved Plasmodium protein, unknown function	Exon 15 Segment 1	PF3D7_0819800	PCD_POS	ACD_NEG	0.9981
P. falciparum 3D7	conserved Plasmodium protein, unknown function	Exon 15 Segment 1	PF3D7_0819800	PCD_POS	ACD_POS	0.9755
P. falciparum 3D7	conserved Plasmodium protein, unknown function	Exon 1 of 1	PF3D7_0825700	ACD_POS	ACD_NEG	0.9161
P. falciparum 3D7	conserved Plasmodium protein, unknown function	Exon 1 of 1	PF3D7_0825700	PCD_NEG	ACD_NEG	0.0636
P. falciparum 3D7	conserved Plasmodium protein, unknown function	Exon 1 of 1	PF3D7_0825700	PCD_NEG	ACD_POS	0.7696
P. falciparum 3D7	conserved Plasmodium protein, unknown function	Exon 1 of 1	PF3D7_0825700	PCD_NEG	PCD_POS	0.9981
P. falciparum 3D7	conserved Plasmodium protein, unknown function	Exon 1 of 1	PF3D7_0825700	PCD_POS	ACD_NEG	0.1877
P. falciparum 3D7	conserved Plasmodium protein, unknown function	Exon 1 of 1	PF3D7_0825700	PCD_POS	ACD_POS	0.8623
P. falciparum 3D7	conserved Plasmodium protein, unknown function	Exon 2 of 2	PF3D7_0827600	ACD_NEG	PCD_NEG	0.9396
P. falciparum 3D7	conserved Plasmodium protein, unknown function	Exon 2 of 2	PF3D7_0827600	ACD_POS	ACD_NEG	0.3714
P. falciparum 3D7	conserved Plasmodium protein, unknown function	Exon 2 of 2	PF3D7_0827600	ACD_POS	PCD_NEG	0.2551
P. falciparum 3D7	conserved Plasmodium protein, unknown function	Exon 2 of 2	PF3D7_0827600	ACD_POS	PCD_POS	0.9783
P. falciparum 3D7	conserved Plasmodium protein, unknown function	Exon 2 of 2	PF3D7_0827600	PCD_POS	ACD_NEG	0.4307
P. falciparum 3D7	conserved Plasmodium protein, unknown function	Exon 2 of 2	PF3D7_0827600	PCD_POS	PCD_NEG	0.2916
P. falciparum 3D7	conserved Plasmodium protein, unknown function	Exon 1 Segment 1	PF3D7_0911100	ACD_NEG	PCD_POS	0.9999
P. falciparum 3D7	conserved Plasmodium protein, unknown function	Exon 1 Segment 1	PF3D7_0911100	ACD_POS	ACD_NEG	0.614
P. falciparum 3D7	conserved Plasmodium protein, unknown function	Exon 1 Segment 1	PF3D7_0911100	ACD_POS	PCD_NEG	0.9177
P. falciparum 3D7	conserved Plasmodium protein, unknown function	Exon 1 Segment 1	PF3D7_0911100	ACD_POS	PCD_POS	0.6855
P. falciparum 3D7	conserved Plasmodium protein, unknown function	Exon 1 Segment 1	PF3D7_0911100	PCD_NEG	ACD_NEG	0.8671
P. falciparum 3D7	conserved Plasmodium protein, unknown function	Exon 1 Segment 1	PF3D7_0911100	PCD_NEG	PCD_POS	0.9161
P. falciparum 3D7	conserved Plasmodium protein, unknown function		PF3D7_0920700	ACD_NEG	PCD_NEG	0.9939
P. falciparum 3D7	conserved Plasmodium protein, unknown function		PF3D7_0920700	ACD_NEG	PCD_POS	0.8117
P. falciparum 3D7	conserved Plasmodium protein, unknown function		PF3D7_0920700	ACD_POS	ACD_NEG	0.9615
P. falciparum 3D7	conserved Plasmodium protein, unknown function		PF3D7_0920700	ACD_POS	PCD_NEG	0.9282
P. falciparum 3D7	conserved Plasmodium protein, unknown function		PF3D7_0920700	ACD_POS	PCD_POS	0.737
P. falciparum 3D7	conserved Plasmodium protein, unknown function		PF3D7_0920700	PCD_NEG	PCD_POS	0.9393
P. falciparum 3D7	conserved Plasmodium protein, unknown function	Exon 2	PF3D7_0929000	ACD_NEG	ACD_POS	0.9199
P. falciparum 3D7	conserved Plasmodium protein, unknown function	Exon 2	PF3D7_0929000	PCD_NEG	ACD_NEG	0.9769
P. falciparum 3D7	conserved Plasmodium protein, unknown function	Exon 2	PF3D7_0929000	PCD_NEG	ACD_POS	0.8345
P. falciparum 3D7	conserved Plasmodium protein, unknown function	Exon 2	PF3D7_0929000	PCD_POS	ACD_NEG	0.9504
P. falciparum 3D7	conserved Plasmodium protein, unknown function	Exon 2	PF3D7_0929000	PCD_POS	ACD_POS	0.7966
P. falciparum 3D7	conserved Plasmodium protein, unknown function	Exon 2	PF3D7_0929000	PCD_POS	PCD_NEG	0.9988
P. falciparum 3D7	conserved Plasmodium protein, unknown function	Exon 2 of 2	PF3D7_0929000	ACD_NEG	ACD_POS	0.9691
P. falciparum 3D7	conserved Plasmodium protein, unknown function	Exon 2 of 2	PF3D7_0929000	ACD_NEG	PCD_NEG	0.6926
P. falciparum 3D7	conserved Plasmodium protein, unknown function	Exon 2 of 2	PF3D7_0929000	ACD_NEG	PCD_POS	0.9071
P. falciparum 3D7	conserved Plasmodium protein, unknown function	Exon 2 of 2	PF3D7_0929000	ACD_POS	PCD_NEG	0.9933
P. falciparum 3D7	conserved Plasmodium protein, unknown function	Exon 2 of 2	PF3D7_0929000	ACD_POS	PCD_POS	0.9999
P. falciparum 3D7	conserved Plasmodium protein, unknown function	Exon 2 of 2	PF3D7_0929000	PCD_POS	PCD_NEG	0.9939
P. falciparum 3D7	conserved Plasmodium protein, unknown function	Exon 4 of 4	PF3D7_0933100	ACD_NEG	PCD_NEG	0.0771
P. falciparum 3D7	conserved Plasmodium protein, unknown function	Exon 4 of 4	PF3D7_0933100	ACD_NEG	PCD_POS	1
P. falciparum 3D7	conserved Plasmodium protein, unknown function	Exon 4 of 4	PF3D7_0933100	ACD_POS	ACD_NEG	0.8143
P. falciparum 3D7	conserved Plasmodium protein, unknown function	Exon 4 of 4	PF3D7_0933100	ACD_POS	PCD_NEG	0.0972
P. falciparum 3D7	conserved Plasmodium protein, unknown function	Exon 4 of 4	PF3D7_0933100	ACD_POS	PCD_POS	0.8647
P. falciparum 3D7	conserved Plasmodium protein, unknown function	Exon 4 of 4	PF3D7_0933100	PCD_POS	PCD_NEG	0.2465
P. falciparum 3D7	conserved Plasmodium protein, unknown function	Exon 4 of 4	PF3D7_0933900	ACD_POS	ACD_NEG	0.8241
P. falciparum 3D7	conserved Plasmodium protein, unknown function	Exon 4 of 4	PF3D7_0933900	ACD_POS	PCD_POS	1
P. falciparum 3D7	conserved Plasmodium protein, unknown function	Exon 4 of 4	PF3D7_0933900	PCD_NEG	ACD_NEG	0.3635
P. falciparum 3D7	conserved Plasmodium protein, unknown function	Exon 4 of 4	PF3D7_0933900	PCD_NEG	ACD_POS	0.996
P. falciparum 3D7	conserved Plasmodium protein, unknown function	Exon 4 of 4	PF3D7_0933900	PCD_NEG	PCD_POS	0.9901
P. falciparum 3D7	conserved Plasmodium protein, unknown function	Exon 4 of 4	PF3D7_0933900	PCD_POS	ACD_NEG	0.6932
P. falciparum 3D7	conserved Plasmodium protein, unknown function	Exon 1 of 3	PF3D7_1002500	ACD_POS	ACD_NEG	0.5175
P. falciparum 3D7	conserved Plasmodium protein, unknown function	Exon 1 of 3	PF3D7_1002500	PCD_NEG	ACD_POS	0.1665
P. falciparum 3D7	conserved Plasmodium protein, unknown function	Exon 1 of 3	PF3D7_1002500	PCD_POS	ACD_POS	0.1718
P. falciparum 3D7	conserved Plasmodium protein, unknown function	Exon 1 of 3	PF3D7_1002500	PCD_POS	PCD_NEG	0.9995
P. falciparum 3D7	conserved Plasmodium protein, unknown function	Exon 1 of 2	PF3D7_1012200	ACD_POS	ACD_NEG	0.4874
P. falciparum 3D7	conserved Plasmodium protein, unknown function	Exon 1 of 2	PF3D7_1012200	PCD_NEG	ACD_POS	0.9443
P. falciparum 3D7	conserved Plasmodium protein, unknown function	Exon 1 of 2	PF3D7_1012200	PCD_NEG	PCD_POS	0.9899
P. falciparum 3D7	conserved Plasmodium protein, unknown function	Exon 1 of 2	PF3D7_1012200	PCD_POS	ACD_NEG	0.1035
P. falciparum 3D7	conserved Plasmodium protein, unknown function	Exon 1 of 2	PF3D7_1012200	PCD_POS	ACD_POS	0.991
P. falciparum 3D7	conserved Plasmodium protein, unknown function	Segment 1	PF3D7_1014100	ACD_NEG	PCD_NEG	0.4278
P. falciparum 3D7	conserved Plasmodium protein, unknown function	Segment 1	PF3D7_1014100	ACD_NEG	PCD_POS	0.2644
P. falciparum 3D7	conserved Plasmodium protein, unknown function	Segment 1	PF3D7_1014100	ACD_POS	ACD_NEG	0.7984
P. falciparum 3D7	conserved Plasmodium protein, unknown function	Segment 1	PF3D7_1014100	ACD_POS	PCD_NEG	0.2828
P. falciparum 3D7	conserved Plasmodium protein, unknown function	Segment 1	PF3D7_1014100	ACD_POS	PCD_POS	0.1844
P. falciparum 3D7	conserved Plasmodium protein, unknown function	Segment 1	PF3D7_1014100	PCD_NEG	PCD_POS	0.9746
P. falciparum 3D7	conserved Plasmodium protein, unknown function	Segment 2	PF3D7_1014100	ACD_POS	ACD_NEG	0.8222
P. falciparum 3D7	conserved Plasmodium protein, unknown function	Segment 2	PF3D7_1014100	PCD_NEG	ACD_NEG	0.1055
P. falciparum 3D7	conserved Plasmodium protein, unknown function	Segment 2	PF3D7_1014100	PCD_NEG	ACD_POS	0.9223
P. falciparum 3D7	conserved Plasmodium protein, unknown function	Segment 2	PF3D7_1014100	PCD_NEG	PCD_POS	0.935
P. falciparum 3D7	conserved Plasmodium protein, unknown function	Segment 2	PF3D7_1014100	PCD_POS	ACD_NEG	0.5332
P. falciparum 3D7	conserved Plasmodium protein, unknown function	Segment 2	PF3D7_1014100	PCD_POS	ACD_POS	0.9989
P. falciparum 3D7	conserved Plasmodium protein, unknown function	Exon 1 of 1	PF3D7_1017100	ACD_NEG	PCD_NEG	1
P. falciparum 3D7	conserved Plasmodium protein, unknown function	Exon 1 of 1	PF3D7_1017100	ACD_POS	ACD_NEG	0.9588
P. falciparum 3D7	conserved Plasmodium protein, unknown function	Exon 1 of 1	PF3D7_1017100	ACD_POS	PCD_NEG	0.9607
P. falciparum 3D7	conserved Plasmodium protein, unknown function	Exon 1 of 1	PF3D7_1017100	ACD_POS	PCD_POS	0.9889
P. falciparum 3D7	conserved Plasmodium protein, unknown function	Exon 1 of 1	PF3D7_1017100	PCD_POS	ACD_NEG	0.9979
P. falciparum 3D7	conserved Plasmodium protein, unknown function	Exon 1 of 1	PF3D7_1017100	PCD_POS	PCD_NEG	0.9973
P. falciparum 3D7	conserved Plasmodium protein, unknown function	Exon 1 Segment 1	PF3D7_1018300	ACD_NEG	PCD_POS	0.9828
P. falciparum 3D7	conserved Plasmodium protein, unknown function	Exon 1 Segment 1	PF3D7_1018300	ACD_POS	ACD_NEG	1
P. falciparum 3D7	conserved Plasmodium protein, unknown function	Exon 1 Segment 1	PF3D7_1018300	ACD_POS	PCD_POS	0.9919
P. falciparum 3D7	conserved Plasmodium protein, unknown function	Exon 1 Segment 1	PF3D7_1018300	PCD_NEG	ACD_NEG	0.7709
P. falciparum 3D7	conserved Plasmodium protein, unknown function	Exon 1 Segment 1	PF3D7_1018300	PCD_NEG	ACD_POS	0.9434
P. falciparum 3D7	conserved Plasmodium protein, unknown function	Exon 1 Segment 1	PF3D7_1018300	PCD_NEG	PCD_POS	0.7096
P. falciparum 3D7	conserved Plasmodium protein, unknown function	Exon 4 of 4	PF3D7_1121100	ACD_NEG	PCD_NEG	0.9918
P. falciparum 3D7	conserved Plasmodium protein, unknown function	Exon 4 of 4	PF3D7_1121100	ACD_POS	ACD_NEG	0.8294
P. falciparum 3D7	conserved Plasmodium protein, unknown function	Exon 4 of 4	PF3D7_1121100	ACD_POS	PCD_NEG	0.7709
P. falciparum 3D7	conserved Plasmodium protein, unknown function	Exon 4 of 4	PF3D7_1121100	PCD_POS	ACD_NEG	0.3146
P. falciparum 3D7	conserved Plasmodium protein, unknown function	Exon 4 of 4	PF3D7_1121100	PCD_POS	ACD_POS	0.9765
P. falciparum 3D7	conserved Plasmodium protein, unknown function	Exon 4 of 4	PF3D7_1121100	PCD_POS	PCD_NEG	0.3118
P. falciparum 3D7	conserved Plasmodium protein, unknown function	Exon 1 Segment 2	PF3D7_1133200	ACD_NEG	ACD_POS	0.9922
P. falciparum 3D7	conserved Plasmodium protein, unknown function	Exon 1 Segment 2	PF3D7_1133200	ACD_NEG	PCD_NEG	0.7441
P. falciparum 3D7	conserved Plasmodium protein, unknown function	Exon 1 Segment 2	PF3D7_1133200	ACD_POS	PCD_NEG	0.9826
P. falciparum 3D7	conserved Plasmodium protein, unknown function	Exon 1 Segment 2	PF3D7_1133200	PCD_POS	ACD_NEG	0.9368
P. falciparum 3D7	conserved Plasmodium protein, unknown function	Exon 1 Segment 2	PF3D7_1133200	PCD_POS	ACD_POS	0.9197
P. falciparum 3D7	conserved Plasmodium protein, unknown function	Exon 1 Segment 2	PF3D7_1133200	PCD_POS	PCD_NEG	0.5694
P. falciparum 3D7	conserved Plasmodium protein, unknown function	Exon 2 of 2	PF3D7_1137900	ACD_NEG	PCD_POS	0.0907
P. falciparum 3D7	conserved Plasmodium protein, unknown function	Exon 2 of 2	PF3D7_1137900	ACD_POS	ACD_NEG	0.9513
P. falciparum 3D7	conserved Plasmodium protein, unknown function	Exon 2 of 2	PF3D7_1137900	ACD_POS	PCD_NEG	0.0923
P. falciparum 3D7	conserved Plasmodium protein, unknown function	Exon 2 of 2	PF3D7_1137900	ACD_POS	PCD_POS	0.1774
P. falciparum 3D7	conserved Plasmodium protein, unknown function	Exon 2 of 2	PF3D7_1137900	PCD_POS	PCD_NEG	0.9949
P. falciparum 3D7	conserved Plasmodium protein, unknown function	Exon 1 Segment 3	PF3D7_1140700	ACD_POS	ACD_NEG	0.7662
P. falciparum 3D7	conserved Plasmodium protein, unknown function	Exon 1 Segment 3	PF3D7_1140700	PCD_NEG	ACD_POS	0.6276
P. falciparum 3D7	conserved Plasmodium protein, unknown function	Exon 1 Segment 3	PF3D7_1140700	PCD_POS	ACD_POS	0.6572
P. falciparum 3D7	conserved Plasmodium protein, unknown function	Exon 1 Segment 3	PF3D7_1140700	PCD_POS	PCD_NEG	1
P. falciparum 3D7	conserved Plasmodium protein, unknown function	Exon 1 of 1	PF3D7_1140800	ACD_POS	ACD_NEG	0.8335
P. falciparum 3D7	conserved Plasmodium protein, unknown function	Exon 1 of 1	PF3D7_1140800	PCD_NEG	ACD_POS	0.668
P. falciparum 3D7	conserved Plasmodium protein, unknown function	Exon 1 of 1	PF3D7_1140800	PCD_NEG	PCD_POS	0.9829
P. falciparum 3D7	conserved Plasmodium protein, unknown function	Exon 1 of 1	PF3D7_1140800	PCD_POS	ACD_NEG	0.105
P. falciparum 3D7	conserved Plasmodium protein, unknown function	Exon 1 of 1	PF3D7_1140800	PCD_POS	ACD_POS	0.8558
P. falciparum 3D7	conserved Plasmodium protein, unknown function		PF3D7_1208100	ACD_POS	ACD_NEG	0.8273
P. falciparum 3D7	conserved Plasmodium protein, unknown function		PF3D7_1208100	ACD_POS	PCD_NEG	0.9405
P. falciparum 3D7	conserved Plasmodium protein, unknown function		PF3D7_1208100	PCD_NEG	ACD_NEG	0.9855
P. falciparum 3D7	conserved Plasmodium protein, unknown function		PF3D7_1208100	PCD_POS	ACD_NEG	0.5068
P. falciparum 3D7	conserved Plasmodium protein, unknown function		PF3D7_1208100	PCD_POS	ACD_POS	0.9978
P. falciparum 3D7	conserved Plasmodium protein, unknown function		PF3D7_1208100	PCD_POS	PCD_NEG	0.7789
P. falciparum 3D7	conserved Plasmodium protein, unknown function	Exon 1 Segment 1	PF3D7_1209400	ACD_POS	ACD_NEG	0.9825
P. falciparum 3D7	conserved Plasmodium protein, unknown function	Exon 1 Segment 1	PF3D7_1209400	PCD_NEG	ACD_NEG	0.6026
P. falciparum 3D7	conserved Plasmodium protein, unknown function	Exon 1 Segment 1	PF3D7_1209400	PCD_NEG	ACD_POS	0.9729
P. falciparum 3D7	conserved Plasmodium protein, unknown function	Exon 1 Segment 1	PF3D7_1209400	PCD_NEG	PCD_POS	0.9678
P. falciparum 3D7	conserved Plasmodium protein, unknown function	Exon 1 Segment 1	PF3D7_1209400	PCD_POS	ACD_NEG	0.9403
P. falciparum 3D7	conserved Plasmodium protein, unknown function	Exon 1 Segment 1	PF3D7_1209400	PCD_POS	ACD_POS	0.9999
P. falciparum 3D7	conserved Plasmodium protein, unknown function	Exon 1 Segment 1	PF3D7_1211200	ACD_POS	ACD_NEG	0.8326
P. falciparum 3D7	conserved Plasmodium protein, unknown function	Exon 1 Segment 1	PF3D7_1211200	ACD_POS	PCD_NEG	0.9133
P. falciparum 3D7	conserved Plasmodium protein, unknown function	Exon 1 Segment 1	PF3D7_1211200	ACD_POS	PCD_POS	0.9008
P. falciparum 3D7	conserved Plasmodium protein, unknown function	Exon 1 Segment 1	PF3D7_1211200	PCD_NEG	ACD_NEG	0.9973
P. falciparum 3D7	conserved Plasmodium protein, unknown function	Exon 1 Segment 1	PF3D7_1211200	PCD_NEG	PCD_POS	0.9998
P. falciparum 3D7	conserved Plasmodium protein, unknown function	Exon 1 Segment 1	PF3D7_1211200	PCD_POS	ACD_NEG	0.9999
P. falciparum 3D7	conserved Plasmodium protein, unknown function	Exon 1 of 1	PF3D7_1215400	ACD_NEG	ACD_POS	0.9522
P. falciparum 3D7	conserved Plasmodium protein, unknown function	Exon 1 of 1	PF3D7_1215400	PCD_NEG	ACD_NEG	0.7651
P. falciparum 3D7	conserved Plasmodium protein, unknown function	Exon 1 of 1	PF3D7_1215400	PCD_NEG	ACD_POS	0.6944
P. falciparum 3D7	conserved Plasmodium protein, unknown function	Exon 1 of 1	PF3D7_1215400	PCD_POS	ACD_NEG	0.0824
P. falciparum 3D7	conserved Plasmodium protein, unknown function	Exon 1 of 1	PF3D7_1215400	PCD_POS	ACD_POS	0.1689
P. falciparum 3D7	conserved Plasmodium protein, unknown function	Exon 1 of 1	PF3D7_1215400	PCD_POS	PCD_NEG	0.5371
P. falciparum 3D7	conserved Plasmodium protein, unknown function	Exon 1 of 3	PF3D7_1227700	ACD_NEG	PCD_NEG	0.8578
P. falciparum 3D7	conserved Plasmodium protein, unknown function	Exon 1 of 3	PF3D7_1227700	ACD_POS	ACD_NEG	0.518
P. falciparum 3D7	conserved Plasmodium protein, unknown function	Exon 1 of 3	PF3D7_1227700	ACD_POS	PCD_NEG	0.2974
P. falciparum 3D7	conserved Plasmodium protein, unknown function	Exon 1 of 3	PF3D7_1227700	ACD_POS	PCD_POS	0.6837
P. falciparum 3D7	conserved Plasmodium protein, unknown function	Exon 1 of 3	PF3D7_1227700	PCD_POS	ACD_NEG	0.9991
P. falciparum 3D7	conserved Plasmodium protein, unknown function	Exon 1 of 3	PF3D7_1227700	PCD_POS	PCD_NEG	0.8843
P. falciparum 3D7	conserved Plasmodium protein, unknown function	Exon 1 of 1	PF3D7_1229300	ACD_POS	ACD_NEG	0.9948
P. falciparum 3D7	conserved Plasmodium protein, unknown function	Exon 1 of 1	PF3D7_1229300	PCD_NEG	ACD_NEG	0.4831
P. falciparum 3D7	conserved Plasmodium protein, unknown function	Exon 1 of 1	PF3D7_1229300	PCD_NEG	ACD_POS	0.9099
P. falciparum 3D7	conserved Plasmodium protein, unknown function	Exon 1 of 1	PF3D7_1229300	PCD_NEG	PCD_POS	0.999
P. falciparum 3D7	conserved Plasmodium protein, unknown function	Exon 1 of 1	PF3D7_1229300	PCD_POS	ACD_NEG	0.687
P. falciparum 3D7	conserved Plasmodium protein, unknown function	Exon 1 of 1	PF3D7_1229300	PCD_POS	ACD_POS	0.9528
P. falciparum 3D7	conserved Plasmodium protein, unknown function	Segment 5	PF3D7_1239800	ACD_POS	ACD_NEG	0.7422
P. falciparum 3D7	conserved Plasmodium protein, unknown function	Segment 5	PF3D7_1239800	ACD_POS	PCD_NEG	0.9985
P. falciparum 3D7	conserved Plasmodium protein, unknown function	Segment 5	PF3D7_1239800	PCD_NEG	ACD_NEG	0.6051
P. falciparum 3D7	conserved Plasmodium protein, unknown function	Segment 5	PF3D7_1239800	PCD_POS	ACD_NEG	0.0965
P. falciparum 3D7	conserved Plasmodium protein, unknown function	Segment 5	PF3D7_1239800	PCD_POS	ACD_POS	0.9069
P. falciparum 3D7	conserved Plasmodium protein, unknown function	Segment 5	PF3D7_1239800	PCD_POS	PCD_NEG	0.7025
P. falciparum 3D7	conserved Plasmodium protein, unknown function	Exon 2 of 2	PF3D7_1247100	ACD_POS	ACD_NEG	0.4148
P. falciparum 3D7	conserved Plasmodium protein, unknown function	Exon 2 of 2	PF3D7_1247100	ACD_POS	PCD_NEG	0.9966
P. falciparum 3D7	conserved Plasmodium protein, unknown function	Exon 2 of 2	PF3D7_1247100	ACD_POS	PCD_POS	0.9877
P. falciparum 3D7	conserved Plasmodium protein, unknown function	Exon 2 of 2	PF3D7_1247100	PCD_NEG	ACD_NEG	0.2172
P. falciparum 3D7	conserved Plasmodium protein, unknown function	Exon 2 of 2	PF3D7_1247100	PCD_NEG	PCD_POS	0.9984
P. falciparum 3D7	conserved Plasmodium protein, unknown function	Exon 2 of 2	PF3D7_1247100	PCD_POS	ACD_NEG	0.4264
P. falciparum 3D7	conserved Plasmodium protein, unknown function	Segment 2	PF3D7_1248700	ACD_POS	ACD_NEG	0.9507
P. falciparum 3D7	conserved Plasmodium protein, unknown function	Segment 2	PF3D7_1248700	PCD_NEG	ACD_NEG	0.3831
P. falciparum 3D7	conserved Plasmodium protein, unknown function	Segment 2	PF3D7_1248700	PCD_NEG	ACD_POS	0.9577
P. falciparum 3D7	conserved Plasmodium protein, unknown function	Segment 2	PF3D7_1248700	PCD_NEG	PCD_POS	1
P. falciparum 3D7	conserved Plasmodium protein, unknown function	Segment 2	PF3D7_1248700	PCD_POS	ACD_NEG	0.5012
P. falciparum 3D7	conserved Plasmodium protein, unknown function	Segment 2	PF3D7_1248700	PCD_POS	ACD_POS	0.9653
P. falciparum 3D7	conserved Plasmodium protein, unknown function	Exon 1 of 1	PF3D7_1304300	ACD_NEG	PCD_NEG	0.9788
P. falciparum 3D7	conserved Plasmodium protein, unknown function	Exon 1 of 1	PF3D7_1304300	ACD_POS	ACD_NEG	0.9081
P. falciparum 3D7	conserved Plasmodium protein, unknown function	Exon 1 of 1	PF3D7_1304300	ACD_POS	PCD_NEG	0.8229
P. falciparum 3D7	conserved Plasmodium protein, unknown function	Exon 1 of 1	PF3D7_1304300	ACD_POS	PCD_POS	0.9987
P. falciparum 3D7	conserved Plasmodium protein, unknown function	Exon 1 of 1	PF3D7_1304300	PCD_POS	ACD_NEG	0.9178
P. falciparum 3D7	conserved Plasmodium protein, unknown function	Exon 1 of 1	PF3D7_1304300	PCD_POS	PCD_NEG	0.8205
P. falciparum 3D7	conserved Plasmodium protein, unknown function	Exon 4 Segment 1	PF3D7_1308400	ACD_NEG	ACD_POS	0.9492
P. falciparum 3D7	conserved Plasmodium protein, unknown function	Exon 4 Segment 1	PF3D7_1308400	ACD_NEG	PCD_NEG	0.8628
P. falciparum 3D7	conserved Plasmodium protein, unknown function	Exon 4 Segment 1	PF3D7_1308400	PCD_NEG	ACD_POS	1
P. falciparum 3D7	conserved Plasmodium protein, unknown function	Exon 4 Segment 1	PF3D7_1308400	PCD_POS	ACD_NEG	1
P. falciparum 3D7	conserved Plasmodium protein, unknown function	Exon 4 Segment 1	PF3D7_1308400	PCD_POS	ACD_POS	0.9609
P. falciparum 3D7	conserved Plasmodium protein, unknown function	Exon 4 Segment 1	PF3D7_1308400	PCD_POS	PCD_NEG	0.9221
P. falciparum 3D7	conserved Plasmodium protein, unknown function	Exon 3 Segment 1	PF3D7_1321100	ACD_NEG	PCD_POS	0.9997
P. falciparum 3D7	conserved Plasmodium protein, unknown function	Exon 3 Segment 1	PF3D7_1321100	ACD_POS	ACD_NEG	0.8426
P. falciparum 3D7	conserved Plasmodium protein, unknown function	Exon 3 Segment 1	PF3D7_1321100	ACD_POS	PCD_POS	0.8625
P. falciparum 3D7	conserved Plasmodium protein, unknown function	Exon 3 Segment 1	PF3D7_1321100	PCD_NEG	ACD_NEG	0.5747
P. falciparum 3D7	conserved Plasmodium protein, unknown function	Exon 3 Segment 1	PF3D7_1321100	PCD_NEG	ACD_POS	1
P. falciparum 3D7	conserved Plasmodium protein, unknown function	Exon 3 Segment 1	PF3D7_1321100	PCD_NEG	PCD_POS	0.7066
P. falciparum 3D7	conserved Plasmodium protein, unknown function	Exon 1 Segment 2	PF3D7_1325900	ACD_POS	ACD_NEG	0.6471
P. falciparum 3D7	conserved Plasmodium protein, unknown function	Exon 1 Segment 2	PF3D7_1325900	PCD_NEG	ACD_POS	0.9075
P. falciparum 3D7	conserved Plasmodium protein, unknown function	Exon 1 Segment 2	PF3D7_1325900	PCD_NEG	PCD_POS	1
P. falciparum 3D7	conserved Plasmodium protein, unknown function	Exon 1 Segment 2	PF3D7_1325900	PCD_POS	ACD_NEG	0.0721
P. falciparum 3D7	conserved Plasmodium protein, unknown function	Exon 1 Segment 2	PF3D7_1325900	PCD_POS	ACD_POS	0.9256
P. falciparum 3D7	conserved Plasmodium protein, unknown function	Exon 1 Segment 3	PF3D7_1325900	ACD_POS	ACD_NEG	0.9891
P. falciparum 3D7	conserved Plasmodium protein, unknown function	Exon 1 Segment 3	PF3D7_1325900	PCD_NEG	ACD_POS	0.4969
P. falciparum 3D7	conserved Plasmodium protein, unknown function	Exon 1 Segment 3	PF3D7_1325900	PCD_POS	ACD_POS	0.3254
P. falciparum 3D7	conserved Plasmodium protein, unknown function	Exon 1 Segment 3	PF3D7_1325900	PCD_POS	PCD_NEG	0.9636
P. falciparum 3D7	conserved Plasmodium protein, unknown function	Exon 3 of 4	PF3D7_1345400	ACD_POS	ACD_NEG	0.9783
P. falciparum 3D7	conserved Plasmodium protein, unknown function	Exon 3 of 4	PF3D7_1345400	ACD_POS	PCD_NEG	0.9987
P. falciparum 3D7	conserved Plasmodium protein, unknown function	Exon 3 of 4	PF3D7_1345400	PCD_NEG	ACD_NEG	0.9858
P. falciparum 3D7	conserved Plasmodium protein, unknown function	Exon 3 of 4	PF3D7_1345400	PCD_POS	ACD_NEG	0.3028
P. falciparum 3D7	conserved Plasmodium protein, unknown function	Exon 3 of 4	PF3D7_1345400	PCD_POS	ACD_POS	0.8442
P. falciparum 3D7	conserved Plasmodium protein, unknown function	Exon 3 of 4	PF3D7_1345400	PCD_POS	PCD_NEG	0.5883
P. falciparum 3D7	conserved Plasmodium protein, unknown function	Exon 1 Segment 1	PF3D7_1346000	ACD_NEG	ACD_POS	0.9998
P. falciparum 3D7	conserved Plasmodium protein, unknown function	Exon 1 Segment 1	PF3D7_1346000	PCD_NEG	ACD_NEG	0.9867
P. falciparum 3D7	conserved Plasmodium protein, unknown function	Exon 1 Segment 1	PF3D7_1346000	PCD_NEG	ACD_POS	0.992
P. falciparum 3D7	conserved Plasmodium protein, unknown function	Exon 1 Segment 1	PF3D7_1346000	PCD_POS	ACD_NEG	0.2695
P. falciparum 3D7	conserved Plasmodium protein, unknown function	Exon 1 Segment 1	PF3D7_1346000	PCD_POS	ACD_POS	0.5724
P. falciparum 3D7	conserved Plasmodium protein, unknown function	Exon 1 Segment 1	PF3D7_1346000	PCD_POS	PCD_NEG	0.5462
P. falciparum 3D7	conserved Plasmodium protein, unknown function	Exon 1 Segment 1	PF3D7_1346400	ACD_NEG	PCD_POS	0.8854
P. falciparum 3D7	conserved Plasmodium protein, unknown function	Exon 1 Segment 1	PF3D7_1346400	ACD_POS	ACD_NEG	0.997
P. falciparum 3D7	conserved Plasmodium protein, unknown function	Exon 1 Segment 1	PF3D7_1346400	ACD_POS	PCD_POS	0.9092
P. falciparum 3D7	conserved Plasmodium protein, unknown function	Exon 1 Segment 1	PF3D7_1346400	PCD_NEG	ACD_NEG	0.7904
P. falciparum 3D7	conserved Plasmodium protein, unknown function	Exon 1 Segment 1	PF3D7_1346400	PCD_NEG	ACD_POS	0.9798
P. falciparum 3D7	conserved Plasmodium protein, unknown function	Exon 1 Segment 1	PF3D7_1346400	PCD_NEG	PCD_POS	0.5294
P. falciparum 3D7	conserved Plasmodium protein, unknown function	Exon 1 Segment 3	PF3D7_1346400	ACD_POS	ACD_NEG	0.8105
P. falciparum 3D7	conserved Plasmodium protein, unknown function	Exon 1 Segment 3	PF3D7_1346400	ACD_POS	PCD_NEG	0.9857
P. falciparum 3D7	conserved Plasmodium protein, unknown function	Exon 1 Segment 3	PF3D7_1346400	ACD_POS	PCD_POS	0.9921
P. falciparum 3D7	conserved Plasmodium protein, unknown function	Exon 1 Segment 3	PF3D7_1346400	PCD_NEG	ACD_NEG	0.8736
P. falciparum 3D7	conserved Plasmodium protein, unknown function	Exon 1 Segment 3	PF3D7_1346400	PCD_POS	ACD_NEG	0.8814
P. falciparum 3D7	conserved Plasmodium protein, unknown function	Exon 1 Segment 3	PF3D7_1346400	PCD_POS	PCD_NEG	0.9999
P. falciparum 3D7	conserved Plasmodium protein, unknown function	Exon 1 Segment 4	PF3D7_1346400	ACD_NEG	PCD_POS	0.9869
P. falciparum 3D7	conserved Plasmodium protein, unknown function	Exon 1 Segment 4	PF3D7_1346400	ACD_POS	ACD_NEG	0.9097
P. falciparum 3D7	conserved Plasmodium protein, unknown function	Exon 1 Segment 4	PF3D7_1346400	ACD_POS	PCD_NEG	0.9982
P. falciparum 3D7	conserved Plasmodium protein, unknown function	Exon 1 Segment 4	PF3D7_1346400	ACD_POS	PCD_POS	0.851
P. falciparum 3D7	conserved Plasmodium protein, unknown function	Exon 1 Segment 4	PF3D7_1346400	PCD_NEG	ACD_NEG	0.8931
P. falciparum 3D7	conserved Plasmodium protein, unknown function	Exon 1 Segment 4	PF3D7_1346400	PCD_NEG	PCD_POS	0.8339
P. falciparum 3D7	conserved Plasmodium protein, unknown function	Exon 1 of 1	PF3D7_1351800.1	ACD_POS	ACD_NEG	0.7228
P. falciparum 3D7	conserved Plasmodium protein, unknown function	Exon 1 of 1	PF3D7_1351800.1	PCD_NEG	ACD_NEG	0.3019
P. falciparum 3D7	conserved Plasmodium protein, unknown function	Exon 1 of 1	PF3D7_1351800.1	PCD_NEG	ACD_POS	0.9992
P. falciparum 3D7	conserved Plasmodium protein, unknown function	Exon 1 of 1	PF3D7_1351800.1	PCD_NEG	PCD_POS	0.9989
P. falciparum 3D7	conserved Plasmodium protein, unknown function	Exon 1 of 1	PF3D7_1351800.1	PCD_POS	ACD_NEG	0.5121
P. falciparum 3D7	conserved Plasmodium protein, unknown function	Exon 1 of 1	PF3D7_1351800.1	PCD_POS	ACD_POS	1
P. falciparum 3D7	conserved Plasmodium protein, unknown function	Exon 1 Segment 1	PF3D7_1404900	ACD_NEG	PCD_NEG	0.137
P. falciparum 3D7	conserved Plasmodium protein, unknown function	Exon 1 Segment 1	PF3D7_1404900	ACD_NEG	PCD_POS	0.7593
P. falciparum 3D7	conserved Plasmodium protein, unknown function	Exon 1 Segment 1	PF3D7_1404900	ACD_POS	ACD_NEG	0.7902
P. falciparum 3D7	conserved Plasmodium protein, unknown function	Exon 1 Segment 1	PF3D7_1404900	ACD_POS	PCD_NEG	0.1262
P. falciparum 3D7	conserved Plasmodium protein, unknown function	Exon 1 Segment 1	PF3D7_1404900	ACD_POS	PCD_POS	0.4583
P. falciparum 3D7	conserved Plasmodium protein, unknown function	Exon 1 Segment 1	PF3D7_1404900	PCD_POS	PCD_NEG	0.846
P. falciparum 3D7	conserved Plasmodium protein, unknown function	Exon 1 of 1	PF3D7_1405500	ACD_POS	ACD_NEG	0.9954
P. falciparum 3D7	conserved Plasmodium protein, unknown function	Exon 1 of 1	PF3D7_1405500	PCD_NEG	ACD_NEG	0.2779
P. falciparum 3D7	conserved Plasmodium protein, unknown function	Exon 1 of 1	PF3D7_1405500	PCD_NEG	ACD_POS	0.8016
P. falciparum 3D7	conserved Plasmodium protein, unknown function	Exon 1 of 1	PF3D7_1405500	PCD_NEG	PCD_POS	0.8479
P. falciparum 3D7	conserved Plasmodium protein, unknown function	Exon 1 of 1	PF3D7_1405500	PCD_POS	ACD_NEG	0.9115
P. falciparum 3D7	conserved Plasmodium protein, unknown function	Exon 1 of 1	PF3D7_1405500	PCD_POS	ACD_POS	0.9953
P. falciparum 3D7	conserved Plasmodium protein, unknown function	Exon 3 Segment 2	PF3D7_1408700	ACD_NEG	PCD_POS	1
P. falciparum 3D7	conserved Plasmodium protein, unknown function	Exon 3 Segment 2	PF3D7_1408700	ACD_POS	ACD_NEG	0.7787
P. falciparum 3D7	conserved Plasmodium protein, unknown function	Exon 3 Segment 2	PF3D7_1408700	ACD_POS	PCD_NEG	0.9031
P. falciparum 3D7	conserved Plasmodium protein, unknown function	Exon 3 Segment 2	PF3D7_1408700	ACD_POS	PCD_POS	0.8262
P. falciparum 3D7	conserved Plasmodium protein, unknown function	Exon 3 Segment 2	PF3D7_1408700	PCD_NEG	ACD_NEG	0.9903
P. falciparum 3D7	conserved Plasmodium protein, unknown function	Exon 3 Segment 2	PF3D7_1408700	PCD_NEG	PCD_POS	0.9929
P. falciparum 3D7	conserved Plasmodium protein, unknown function	Exon 1 Segment 1	PF3D7_1419200	ACD_NEG	ACD_POS	0.9999
P. falciparum 3D7	conserved Plasmodium protein, unknown function	Exon 1 Segment 1	PF3D7_1419200	ACD_NEG	PCD_NEG	0.9999
P. falciparum 3D7	conserved Plasmodium protein, unknown function	Exon 1 Segment 1	PF3D7_1419200	ACD_NEG	PCD_POS	0.714
P. falciparum 3D7	conserved Plasmodium protein, unknown function	Exon 1 Segment 1	PF3D7_1419200	ACD_POS	PCD_POS	0.9118
P. falciparum 3D7	conserved Plasmodium protein, unknown function	Exon 1 Segment 1	PF3D7_1419200	PCD_NEG	ACD_POS	1
P. falciparum 3D7	conserved Plasmodium protein, unknown function	Exon 1 Segment 1	PF3D7_1419200	PCD_NEG	PCD_POS	0.816
P. falciparum 3D7	conserved Plasmodium protein, unknown function	Exon 1 Segment 3	PF3D7_1442400	ACD_POS	ACD_NEG	0.5675
P. falciparum 3D7	conserved Plasmodium protein, unknown function	Exon 1 Segment 3	PF3D7_1442400	ACD_POS	PCD_NEG	0.9776
P. falciparum 3D7	conserved Plasmodium protein, unknown function	Exon 1 Segment 3	PF3D7_1442400	ACD_POS	PCD_POS	0.9752
P. falciparum 3D7	conserved Plasmodium protein, unknown function	Exon 1 Segment 3	PF3D7_1442400	PCD_NEG	ACD_NEG	0.5877
P. falciparum 3D7	conserved Plasmodium protein, unknown function	Exon 1 Segment 3	PF3D7_1442400	PCD_NEG	PCD_POS	1
P. falciparum 3D7	conserved Plasmodium protein, unknown function	Exon 1 Segment 3	PF3D7_1442400	PCD_POS	ACD_NEG	0.7111
P. falciparum 3D7	conserved Plasmodium protein, unknown function	Exon 1 of 8	PF3D7_1446700	ACD_NEG	ACD_POS	0.4799
P. falciparum 3D7	conserved Plasmodium protein, unknown function	Exon 1 of 8	PF3D7_1446700	PCD_NEG	ACD_NEG	0.4993
P. falciparum 3D7	conserved Plasmodium protein, unknown function	Exon 1 of 8	PF3D7_1446700	PCD_NEG	ACD_POS	0.129
P. falciparum 3D7	conserved Plasmodium protein, unknown function	Exon 1 of 8	PF3D7_1446700	PCD_POS	ACD_NEG	0.419
P. falciparum 3D7	conserved Plasmodium protein, unknown function	Exon 1 of 8	PF3D7_1446700	PCD_POS	ACD_POS	0.1065
P. falciparum 3D7	conserved Plasmodium protein, unknown function	Exon 1 of 8	PF3D7_1446700	PCD_POS	PCD_NEG	0.994
P. falciparum 3D7	conserved Plasmodium protein, unknown function	Exon 1 Segment 1	PF3D7_1457300	ACD_POS	ACD_NEG	0.7743
P. falciparum 3D7	conserved Plasmodium protein, unknown function	Exon 1 Segment 1	PF3D7_1457300	ACD_POS	PCD_NEG	0.946
P. falciparum 3D7	conserved Plasmodium protein, unknown function	Exon 1 Segment 1	PF3D7_1457300	ACD_POS	PCD_POS	0.8411
P. falciparum 3D7	conserved Plasmodium protein, unknown function	Exon 1 Segment 1	PF3D7_1457300	PCD_NEG	ACD_NEG	0.9525
P. falciparum 3D7	conserved Plasmodium protein, unknown function	Exon 1 Segment 1	PF3D7_1457300	PCD_NEG	PCD_POS	0.9787
P. falciparum 3D7	conserved Plasmodium protein, unknown function	Exon 1 Segment 1	PF3D7_1457300	PCD_POS	ACD_NEG	1
P. falciparum 3D7	conserved Plasmodium protein, unknown function	Exon 1 Segment 2	PF3D7_1462400	ACD_POS	ACD_NEG	0.5799
P. falciparum 3D7	conserved Plasmodium protein, unknown function	Exon 1 Segment 2	PF3D7_1462400	ACD_POS	PCD_NEG	0.9879
P. falciparum 3D7	conserved Plasmodium protein, unknown function	Exon 1 Segment 2	PF3D7_1462400	ACD_POS	PCD_POS	0.8174
P. falciparum 3D7	conserved Plasmodium protein, unknown function	Exon 1 Segment 2	PF3D7_1462400	PCD_NEG	ACD_NEG	0.5276
P. falciparum 3D7	conserved Plasmodium protein, unknown function	Exon 1 Segment 2	PF3D7_1462400	PCD_NEG	PCD_POS	0.8816
P. falciparum 3D7	conserved Plasmodium protein, unknown function	Exon 1 Segment 2	PF3D7_1462400	PCD_POS	ACD_NEG	0.9842
P. falciparum 3D7	conserved Plasmodium protein, unknown function	Exon 1 Segment 2	PF3D7_1466200	ACD_NEG	PCD_NEG	0.991
P. falciparum 3D7	conserved Plasmodium protein, unknown function	Exon 1 Segment 2	PF3D7_1466200	ACD_POS	ACD_NEG	0.9791
P. falciparum 3D7	conserved Plasmodium protein, unknown function	Exon 1 Segment 2	PF3D7_1466200	ACD_POS	PCD_NEG	0.947
P. falciparum 3D7	conserved Plasmodium protein, unknown function	Exon 1 Segment 2	PF3D7_1466200	ACD_POS	PCD_POS	0.9996
P. falciparum 3D7	conserved Plasmodium protein, unknown function	Exon 1 Segment 2	PF3D7_1466200	PCD_POS	ACD_NEG	0.9836
P. falciparum 3D7	conserved Plasmodium protein, unknown function	Exon 1 Segment 2	PF3D7_1466200	PCD_POS	PCD_NEG	0.9475
P. falciparum 3D7	conserved Plasmodium protein, unknown function	Exon 2 Segment 1	PF3D7_1468100	ACD_POS	ACD_NEG	0.9743
P. falciparum 3D7	conserved Plasmodium protein, unknown function	Exon 2 Segment 1	PF3D7_1468100	PCD_NEG	ACD_NEG	0.1845
P. falciparum 3D7	conserved Plasmodium protein, unknown function	Exon 2 Segment 1	PF3D7_1468100	PCD_NEG	ACD_POS	0.8197
P. falciparum 3D7	conserved Plasmodium protein, unknown function	Exon 2 Segment 1	PF3D7_1468100	PCD_NEG	PCD_POS	0.9995
P. falciparum 3D7	conserved Plasmodium protein, unknown function	Exon 2 Segment 1	PF3D7_1468100	PCD_POS	ACD_NEG	0.3495
P. falciparum 3D7	conserved Plasmodium protein, unknown function	Exon 2 Segment 1	PF3D7_1468100	PCD_POS	ACD_POS	0.8807
P. falciparum 3D7	conserved Plasmodium protein, unknown function	Exon 1 of 1	PF3D7_1473000	ACD_NEG	PCD_NEG	0.9807
P. falciparum 3D7	conserved Plasmodium protein, unknown function	Exon 1 of 1	PF3D7_1473000	ACD_POS	ACD_NEG	0.9207
P. falciparum 3D7	conserved Plasmodium protein, unknown function	Exon 1 of 1	PF3D7_1473000	ACD_POS	PCD_NEG	0.8433
P. falciparum 3D7	conserved Plasmodium protein, unknown function	Exon 1 of 1	PF3D7_1473000	PCD_POS	ACD_NEG	0.6347
P. falciparum 3D7	conserved Plasmodium protein, unknown function	Exon 1 of 1	PF3D7_1473000	PCD_POS	ACD_POS	0.995
P. falciparum 3D7	conserved Plasmodium protein, unknown function	Exon 1 of 1	PF3D7_1473000	PCD_POS	PCD_NEG	0.5408
P. falciparum 3D7	Cu2 transporting ATPase, putative (CUP)	Exon 1 Segment 1	PF3D7_0904900	MBS_POS	MBS_NEG	0.622
P. falciparum 3D7	Cu2 transporting ATPase, putative (CUP)	Exon 1 Segment 1	PF3D7_0904900	MBS_POS	PCD_POS	0.8722
P. falciparum 3D7	Cu2 transporting ATPase, putative (CUP)	Exon 1 Segment 1	PF3D7_0904900	PCD_NEG	MBS_NEG	0.0612
P. falciparum 3D7	Cu2 transporting ATPase, putative (CUP)	Exon 1 Segment 1	PF3D7_0904900	PCD_NEG	MBS_POS	0.968
P. falciparum 3D7	Cu2 transporting ATPase, putative (CUP)	Exon 1 Segment 1	PF3D7_0904900	PCD_NEG	PCD_POS	0.4045
P. falciparum 3D7	Cu2 transporting ATPase, putative (CUP)	Exon 1 Segment 1	PF3D7_0904900	PCD_POS	MBS_NEG	0.9707
P. falciparum 3D7	cytoadherence linked asexual protein 3.1 (CLAG3.1)	Exon 1 Segment 1	PF3D7_0302500	MBS_POS	MBS_NEG	0.8212
P. falciparum 3D7	cytoadherence linked asexual protein 3.1 (CLAG3.1)	Exon 1 Segment 1	PF3D7_0302500	MBS_POS	PCD_NEG	0.8816
P. falciparum 3D7	cytoadherence linked asexual protein 3.1 (CLAG3.1)	Exon 1 Segment 1	PF3D7_0302500	MBS_POS	PCD_POS	0.9483
P. falciparum 3D7	cytoadherence linked asexual protein 3.1 (CLAG3.1)	Exon 1 Segment 1	PF3D7_0302500	PCD_NEG	MBS_NEG	0.9997
P. falciparum 3D7	cytoadherence linked asexual protein 3.1 (CLAG3.1)	Exon 1 Segment 1	PF3D7_0302500	PCD_POS	MBS_NEG	0.9883
P. falciparum 3D7	cytoadherence linked asexual protein 3.1 (CLAG3.1)	Exon 1 Segment 1	PF3D7_0302500	PCD_POS	PCD_NEG	0.9969
P. falciparum 3D7	cytoadherence linked asexual protein 3.2 (CLAG3.2)	Exon 1 of 9	PF3D7_0302200	MBS_NEG	MBS_POS	0.9538
P. falciparum 3D7	cytoadherence linked asexual protein 3.2 (CLAG3.2)	Exon 1 of 9	PF3D7_0302200	MBS_NEG	PCD_NEG	0.9644
P. falciparum 3D7	cytoadherence linked asexual protein 3.2 (CLAG3.2)	Exon 1 of 9	PF3D7_0302200	PCD_NEG	MBS_POS	0.9978
P. falciparum 3D7	cytoadherence linked asexual protein 3.2 (CLAG3.2)	Exon 1 of 9	PF3D7_0302200	PCD_POS	MBS_NEG	0.9985
P. falciparum 3D7	cytoadherence linked asexual protein 3.2 (CLAG3.2)	Exon 1 of 9	PF3D7_0302200	PCD_POS	MBS_POS	0.9424
P. falciparum 3D7	cytoadherence linked asexual protein 3.2 (CLAG3.2)	Exon 1 of 9	PF3D7_0302200	PCD_POS	PCD_NEG	0.9568
P. falciparum 3D7	cytoplasmic dynein intermediate chain, putative	Exon 1 Segment 1	PF3D7_1020300	MBS_NEG	PCD_NEG	0.4971
P. falciparum 3D7	cytoplasmic dynein intermediate chain, putative	Exon 1 Segment 1	PF3D7_1020300	MBS_POS	MBS_NEG	0.514
P. falciparum 3D7	cytoplasmic dynein intermediate chain, putative	Exon 1 Segment 1	PF3D7_1020300	MBS_POS	PCD_NEG	0.1429
P. falciparum 3D7	cytoplasmic dynein intermediate chain, putative	Exon 1 Segment 1	PF3D7_1020300	MBS_POS	PCD_POS	0.9051
P. falciparum 3D7	cytoplasmic dynein intermediate chain, putative	Exon 1 Segment 1	PF3D7_1020300	PCD_POS	MBS_NEG	0.8598
P. falciparum 3D7	cytoplasmic dynein intermediate chain, putative	Exon 1 Segment 1	PF3D7_1020300	PCD_POS	PCD_NEG	0.2878
P. falciparum 3D7	DEAD box helicase, putative	Exon 1 Segment 3	PF3D7_0310500	MBS_POS	MBS_NEG	0.8524
P. falciparum 3D7	DEAD box helicase, putative	Exon 1 Segment 3	PF3D7_0310500	MBS_POS	PCD_NEG	0.9061
P. falciparum 3D7	DEAD box helicase, putative	Exon 1 Segment 3	PF3D7_0310500	MBS_POS	PCD_POS	0.9858
P. falciparum 3D7	DEAD box helicase, putative	Exon 1 Segment 3	PF3D7_0310500	PCD_NEG	MBS_NEG	0.9996
P. falciparum 3D7	DEAD box helicase, putative	Exon 1 Segment 3	PF3D7_0310500	PCD_POS	MBS_NEG	0.9505
P. falciparum 3D7	DEAD box helicase, putative	Exon 1 Segment 3	PF3D7_0310500	PCD_POS	PCD_NEG	0.9802
P. falciparum 3D7	DHHCtype zinc finger protein, putative	CIDR1	PF3D7_0932500	MBS_POS	MBS_NEG	0.9983
P. falciparum 3D7	DHHCtype zinc finger protein, putative	CIDR1	PF3D7_0932500	PCD_NEG	MBS_NEG	0.6975
P. falciparum 3D7	DHHCtype zinc finger protein, putative	CIDR1	PF3D7_0932500	PCD_NEG	MBS_POS	0.9528
P. falciparum 3D7	DHHCtype zinc finger protein, putative	CIDR1	PF3D7_0932500	PCD_POS	MBS_NEG	0.4568
P. falciparum 3D7	DHHCtype zinc finger protein, putative	CIDR1	PF3D7_0932500	PCD_POS	MBS_POS	0.8349
P. falciparum 3D7	DHHCtype zinc finger protein, putative	CIDR1	PF3D7_0932500	PCD_POS	PCD_NEG	0.9702
P. falciparum 3D7	dihydrolipoamide acyltransferase, putative	Exon 1 Segment 1	PF3D7_0303700	MBS_NEG	MBS_POS	0.6938
P. falciparum 3D7	dihydrolipoamide acyltransferase, putative	Exon 1 Segment 1	PF3D7_0303700	PCD_NEG	MBS_NEG	0.6828
P. falciparum 3D7	dihydrolipoamide acyltransferase, putative	Exon 1 Segment 1	PF3D7_0303700	PCD_NEG	MBS_POS	0.3268
P. falciparum 3D7	dihydrolipoamide acyltransferase, putative	Exon 1 Segment 1	PF3D7_0303700	PCD_NEG	PCD_POS	0.8438
P. falciparum 3D7	dihydrolipoamide acyltransferase, putative	Exon 1 Segment 1	PF3D7_0303700	PCD_POS	MBS_NEG	1
P. falciparum 3D7	dihydrolipoamide acyltransferase, putative	Exon 1 Segment 1	PF3D7_0303700	PCD_POS	MBS_POS	0.7577
P. falciparum 3D7	diphthamide synthesis protein, putative	Exon 1 of 1	PF3D7_1429500	MBS_POS	MBS_NEG	0.9861
P. falciparum 3D7	diphthamide synthesis protein, putative	Exon 1 of 1	PF3D7_1429500	PCD_NEG	MBS_NEG	0.19
P. falciparum 3D7	diphthamide synthesis protein, putative	Exon 1 of 1	PF3D7_1429500	PCD_NEG	MBS_POS	0.7852
P. falciparum 3D7	diphthamide synthesis protein, putative	Exon 1 of 1	PF3D7_1429500	PCD_POS	MBS_NEG	0.1769
P. falciparum 3D7	diphthamide synthesis protein, putative	Exon 1 of 1	PF3D7_1429500	PCD_POS	MBS_POS	0.7086
P. falciparum 3D7	diphthamide synthesis protein, putative	Exon 1 of 1	PF3D7_1429500	PCD_POS	PCD_NEG	0.9954
P. falciparum 3D7	DNA helicase 60 (DH60)	Exon 1 Segment 1	PF3D7_1227100	MBS_NEG	PCD_POS	1
P. falciparum 3D7	DNA helicase 60 (DH60)	Exon 1 Segment 1	PF3D7_1227100	MBS_POS	MBS_NEG	0.9616
P. falciparum 3D7	DNA helicase 60 (DH60)	Exon 1 Segment 1	PF3D7_1227100	MBS_POS	PCD_NEG	0.9804
P. falciparum 3D7	DNA helicase 60 (DH60)	Exon 1 Segment 1	PF3D7_1227100	MBS_POS	PCD_POS	0.9698
P. falciparum 3D7	DNA helicase 60 (DH60)	Exon 1 Segment 1	PF3D7_1227100	PCD_NEG	MBS_NEG	0.9996
P. falciparum 3D7	DNA helicase 60 (DH60)	Exon 1 Segment 1	PF3D7_1227100	PCD_NEG	PCD_POS	0.9996
P. falciparum 3D7	DNA topoisomerase II, putative	Exon 1 Segment 1	PF3D7_1433500	MBS_NEG	MBS_POS	0.7789
P. falciparum 3D7	DNA topoisomerase II, putative	Exon 1 Segment 1	PF3D7_1433500	MBS_NEG	PCD_POS	0.7915
P. falciparum 3D7	DNA topoisomerase II, putative	Exon 1 Segment 1	PF3D7_1433500	PCD_NEG	MBS_NEG	0.9963
P. falciparum 3D7	DNA topoisomerase II, putative	Exon 1 Segment 1	PF3D7_1433500	PCD_NEG	MBS_POS	0.744
P. falciparum 3D7	DNA topoisomerase II, putative	Exon 1 Segment 1	PF3D7_1433500	PCD_NEG	PCD_POS	0.7615
P. falciparum 3D7	DNA topoisomerase II, putative	Exon 1 Segment 1	PF3D7_1433500	PCD_POS	MBS_POS	0.9967
P. falciparum 3D7	DNAdirected RNA polymerase 1, subunit 2, putative	Exon 2 Segment 2	PF3D7_1134700	MBS_POS	MBS_NEG	0.9185
P. falciparum 3D7	DNAdirected RNA polymerase 1, subunit 2, putative	Exon 2 Segment 2	PF3D7_1134700	MBS_POS	PCD_POS	0.9489
P. falciparum 3D7	DNAdirected RNA polymerase 1, subunit 2, putative	Exon 2 Segment 2	PF3D7_1134700	PCD_NEG	MBS_NEG	0.4724
P. falciparum 3D7	DNAdirected RNA polymerase 1, subunit 2, putative	Exon 2 Segment 2	PF3D7_1134700	PCD_NEG	MBS_POS	0.9894
P. falciparum 3D7	DNAdirected RNA polymerase 1, subunit 2, putative	Exon 2 Segment 2	PF3D7_1134700	PCD_NEG	PCD_POS	0.6939
P. falciparum 3D7	DNAdirected RNA polymerase 1, subunit 2, putative	Exon 2 Segment 2	PF3D7_1134700	PCD_POS	MBS_NEG	1
P. falciparum 3D7	DNAdirected RNA polymerase 3 largest subunit	Exon 1 Segment 2	PF3D7_1329000	MBS_POS	MBS_NEG	0.7834
P. falciparum 3D7	DNAdirected RNA polymerase 3 largest subunit	Exon 1 Segment 2	PF3D7_1329000	MBS_POS	PCD_NEG	0.9016
P. falciparum 3D7	DNAdirected RNA polymerase 3 largest subunit	Exon 1 Segment 2	PF3D7_1329000	MBS_POS	PCD_POS	0.8649
P. falciparum 3D7	DNAdirected RNA polymerase 3 largest subunit	Exon 1 Segment 2	PF3D7_1329000	PCD_NEG	MBS_NEG	0.992
P. falciparum 3D7	DNAdirected RNA polymerase 3 largest subunit	Exon 1 Segment 2	PF3D7_1329000	PCD_NEG	PCD_POS	0.9985
P. falciparum 3D7	DNAdirected RNA polymerase 3 largest subunit	Exon 1 Segment 2	PF3D7_1329000	PCD_POS	MBS_NEG	0.9999
P. falciparum 3D7	DnaJ protein, putative	Exon 1 Segment 1	PF3D7_0806500	MBS_NEG	PCD_NEG	0.3859
P. falciparum 3D7	DnaJ protein, putative	Exon 1 Segment 1	PF3D7_0806500	MBS_NEG	PCD_POS	0.5924
P. falciparum 3D7	DnaJ protein, putative	Exon 1 Segment 1	PF3D7_0806500	MBS_POS	MBS_NEG	0.228
P. falciparum 3D7	DnaJ protein, putative	Exon 1 Segment 1	PF3D7_0806500	MBS_POS	PCD_POS	0.0621
P. falciparum 3D7	DnaJ protein, putative	Exon 1 Segment 1	PF3D7_0806500	PCD_POS	PCD_NEG	0.9991
P. falciparum 3D7	duffy bindinglike merozoite surface protein (DBLMSP)	Exon 1 Segment 1	PF3D7_1035700	MBS_NEG	PCD_NEG	1
P. falciparum 3D7	duffy bindinglike merozoite surface protein (DBLMSP)	Exon 1 Segment 1	PF3D7_1035700	MBS_POS	MBS_NEG	0.4436
P. falciparum 3D7	duffy bindinglike merozoite surface protein (DBLMSP)	Exon 1 Segment 1	PF3D7_1035700	MBS_POS	PCD_NEG	0.5146
P. falciparum 3D7	duffy bindinglike merozoite surface protein (DBLMSP)	Exon 1 Segment 1	PF3D7_1035700	MBS_POS	PCD_POS	0.6745
P. falciparum 3D7	duffy bindinglike merozoite surface protein (DBLMSP)	Exon 1 Segment 1	PF3D7_1035700	PCD_POS	MBS_NEG	0.993
P. falciparum 3D7	duffy bindinglike merozoite surface protein (DBLMSP)	Exon 1 Segment 1	PF3D7_1035700	PCD_POS	PCD_NEG	0.9951
P. falciparum 3D7	dynein heavy chain, putative	Exon 1 Segment 4	PF3D7_1023100	MBS_POS	MBS_NEG	0.5143
P. falciparum 3D7	dynein heavy chain, putative	Exon 1 Segment 4	PF3D7_1023100	PCD_NEG	MBS_POS	0.5432
P. falciparum 3D7	dynein heavy chain, putative	Exon 1 Segment 4	PF3D7_1023100	PCD_NEG	PCD_POS	0.9222
P. falciparum 3D7	dynein heavy chain, putative	Exon 1 Segment 4	PF3D7_1023100	PCD_POS	MBS_POS	0.8616
P. falciparum 3D7	dynein heavy chain, putative	Exon 1 Segment 6	PF3D7_1023100	MBS_POS	MBS_NEG	0.9959
P. falciparum 3D7	dynein heavy chain, putative	Exon 1 Segment 6	PF3D7_1023100	PCD_NEG	MBS_NEG	0.9719
P. falciparum 3D7	dynein heavy chain, putative	Exon 1 Segment 6	PF3D7_1023100	PCD_NEG	MBS_POS	0.9999
P. falciparum 3D7	dynein heavy chain, putative	Exon 1 Segment 6	PF3D7_1023100	PCD_NEG	PCD_POS	1
P. falciparum 3D7	dynein heavy chain, putative	Exon 1 Segment 6	PF3D7_1023100	PCD_POS	MBS_NEG	0.981
P. falciparum 3D7	dynein heavy chain, putative	Exon 1 Segment 6	PF3D7_1023100	PCD_POS	MBS_POS	0.9999
P. falciparum 3D7	dynein light intermediate chain 2, cytosolic	Exon 1 Segment 1	PF3D7_0906400	MBS_POS	MBS_NEG	0.4559
P. falciparum 3D7	dynein light intermediate chain 2, cytosolic	Exon 1 Segment 1	PF3D7_0906400	PCD_NEG	MBS_POS	0.9535
P. falciparum 3D7	dynein light intermediate chain 2, cytosolic	Exon 1 Segment 1	PF3D7_0906400	PCD_POS	MBS_POS	0.7846
P. falciparum 3D7	dynein light intermediate chain 2, cytosolic	Exon 1 Segment 1	PF3D7_0906400	PCD_POS	PCD_NEG	0.9391
P. falciparum 3D7	dyneinrelated AAAtype ATPase, putative	Exon 2 Segment 3	PF3D7_1434500	MBS_POS	MBS_NEG	0.687
P. falciparum 3D7	dyneinrelated AAAtype ATPase, putative	Exon 2 Segment 3	PF3D7_1434500	PCD_NEG	MBS_POS	0.8377
P. falciparum 3D7	dyneinrelated AAAtype ATPase, putative	Exon 2 Segment 3	PF3D7_1434500	PCD_POS	MBS_POS	0.635
P. falciparum 3D7	dyneinrelated AAAtype ATPase, putative	Exon 2 Segment 3	PF3D7_1434500	PCD_POS	PCD_NEG	0.9551
P. falciparum 3D7	dyneinrelated AAAtype ATPase, putative	Exon 2 Segment 4	PF3D7_1434500	MBS_POS	MBS_NEG	0.9303
P. falciparum 3D7	dyneinrelated AAAtype ATPase, putative	Exon 2 Segment 4	PF3D7_1434500	MBS_POS	PCD_POS	0.9939
P. falciparum 3D7	dyneinrelated AAAtype ATPase, putative	Exon 2 Segment 4	PF3D7_1434500	PCD_NEG	MBS_NEG	0.7059
P. falciparum 3D7	dyneinrelated AAAtype ATPase, putative	Exon 2 Segment 4	PF3D7_1434500	PCD_NEG	MBS_POS	0.9995
P. falciparum 3D7	dyneinrelated AAAtype ATPase, putative	Exon 2 Segment 4	PF3D7_1434500	PCD_NEG	PCD_POS	0.9638
P. falciparum 3D7	dyneinrelated AAAtype ATPase, putative	Exon 2 Segment 4	PF3D7_1434500	PCD_POS	MBS_NEG	0.9777
P. falciparum 3D7	E1E2 ATPase, putative	Exon 1 of 4	PF3D7_1348800	MBS_NEG	PCD_POS	0.6351
P. falciparum 3D7	E1E2 ATPase, putative	Exon 1 of 4	PF3D7_1348800	MBS_POS	MBS_NEG	0.1613
P. falciparum 3D7	E1E2 ATPase, putative	Exon 1 of 4	PF3D7_1348800	PCD_POS	PCD_NEG	0.731
P. falciparum 3D7	E3 ubiquitinprotein ligase, putative	Segment 3	PF3D7_0826100	MBS_POS	MBS_NEG	0.9782
P. falciparum 3D7	E3 ubiquitinprotein ligase, putative	Segment 3	PF3D7_0826100	MBS_POS	PCD_NEG	0.9984
P. falciparum 3D7	E3 ubiquitinprotein ligase, putative	Segment 3	PF3D7_0826100	PCD_NEG	MBS_NEG	0.9878
P. falciparum 3D7	E3 ubiquitinprotein ligase, putative	Segment 3	PF3D7_0826100	PCD_POS	MBS_NEG	0.9283
P. falciparum 3D7	E3 ubiquitinprotein ligase, putative	Segment 3	PF3D7_0826100	PCD_POS	MBS_POS	0.9999
P. falciparum 3D7	E3 ubiquitinprotein ligase, putative	Segment 3	PF3D7_0826100	PCD_POS	PCD_NEG	0.9922
P. falciparum 3D7	early transcribed membrane protein 10.1 (ETRAMP10)	Exon 1 of 1	PF3D7_1001500	MBS_NEG	PCD_NEG	0.887
P. falciparum 3D7	early transcribed membrane protein 10.1 (ETRAMP10)	Exon 1 of 1	PF3D7_1001500	MBS_NEG	PCD_POS	0.7052
P. falciparum 3D7	early transcribed membrane protein 10.1 (ETRAMP10)	Exon 1 of 1	PF3D7_1001500	MBS_POS	MBS_NEG	0.5716
P. falciparum 3D7	early transcribed membrane protein 10.1 (ETRAMP10)	Exon 1 of 1	PF3D7_1001500	MBS_POS	PCD_NEG	0.3602
P. falciparum 3D7	early transcribed membrane protein 10.1 (ETRAMP10)	Exon 1 of 1	PF3D7_1001500	MBS_POS	PCD_POS	0.2555
P. falciparum 3D7	early transcribed membrane protein 10.1 (ETRAMP10)	Exon 1 of 1	PF3D7_1001500	PCD_NEG	PCD_POS	0.9813
P. falciparum 3D7	early transcribed membrane protein 10.2 (ETRAMP10.2)	Exon 1 Segment 1	PF3D7_1033200	MBS_POS	MBS_NEG	0.2363
P. falciparum 3D7	early transcribed membrane protein 10.2 (ETRAMP10.2)	Exon 1 Segment 1	PF3D7_1033200	MBS_POS	PCD_NEG	0.7856
P. falciparum 3D7	early transcribed membrane protein 10.2 (ETRAMP10.2)	Exon 1 Segment 1	PF3D7_1033200	MBS_POS	PCD_POS	0.9438
P. falciparum 3D7	early transcribed membrane protein 10.2 (ETRAMP10.2)	Exon 1 Segment 1	PF3D7_1033200	PCD_NEG	MBS_NEG	0.5705
P. falciparum 3D7	early transcribed membrane protein 10.2 (ETRAMP10.2)	Exon 1 Segment 1	PF3D7_1033200	PCD_POS	MBS_NEG	0.3634
P. falciparum 3D7	early transcribed membrane protein 10.2 (ETRAMP10.2)	Exon 1 Segment 1	PF3D7_1033200	PCD_POS	PCD_NEG	0.9732
P. falciparum 3D7	early transcribed membrane protein 14.1 (ETRAMP14)	Exon 1 of 1	PF3D7_1401400	MBS_NEG	PCD_NEG	0.1933
P. falciparum 3D7	early transcribed membrane protein 14.1 (ETRAMP14)	Exon 1 of 1	PF3D7_1401400	MBS_NEG	PCD_POS	0.687
P. falciparum 3D7	early transcribed membrane protein 14.1 (ETRAMP14)	Exon 1 of 1	PF3D7_1401400	MBS_POS	MBS_NEG	0.9659
P. falciparum 3D7	early transcribed membrane protein 14.1 (ETRAMP14)	Exon 1 of 1	PF3D7_1401400	MBS_POS	PCD_NEG	0.3389
P. falciparum 3D7	early transcribed membrane protein 14.1 (ETRAMP14)	Exon 1 of 1	PF3D7_1401400	MBS_POS	PCD_POS	0.6591
P. falciparum 3D7	early transcribed membrane protein 14.1 (ETRAMP14)	Exon 1 of 1	PF3D7_1401400	PCD_POS	PCD_NEG	0.9381
P. falciparum 3D7	early transcribed membrane protein 2 (ETRAMP2)	Exon 1 of 1	PF3D7_0202500	MBS_NEG	PCD_NEG	0.5253
P. falciparum 3D7	early transcribed membrane protein 2 (ETRAMP2)	Exon 1 of 1	PF3D7_0202500	MBS_NEG	PCD_POS	0.0593
P. falciparum 3D7	early transcribed membrane protein 2 (ETRAMP2)	Exon 1 of 1	PF3D7_0202500	MBS_POS	MBS_NEG	0.869
P. falciparum 3D7	early transcribed membrane protein 2 (ETRAMP2)	Exon 1 of 1	PF3D7_0202500	MBS_POS	PCD_NEG	0.4068
P. falciparum 3D7	early transcribed membrane protein 2 (ETRAMP2)	Exon 1 of 1	PF3D7_0202500	MBS_POS	PCD_POS	0.088
P. falciparum 3D7	early transcribed membrane protein 2 (ETRAMP2)	Exon 1 of 1	PF3D7_0202500	PCD_NEG	PCD_POS	0.6526
P. falciparum 3D7	early transcribed membrane protein 4 (ETRAMP4)	Exon 1 of 1	PF3D7_0423700	MBS_NEG	PCD_NEG	0.988
P. falciparum 3D7	early transcribed membrane protein 4 (ETRAMP4)	Exon 1 of 1	PF3D7_0423700	MBS_NEG	PCD_POS	0.5919
P. falciparum 3D7	early transcribed membrane protein 4 (ETRAMP4)	Exon 1 of 1	PF3D7_0423700	MBS_POS	MBS_NEG	0.8089
P. falciparum 3D7	early transcribed membrane protein 4 (ETRAMP4)	Exon 1 of 1	PF3D7_0423700	MBS_POS	PCD_NEG	0.7352
P. falciparum 3D7	early transcribed membrane protein 4 (ETRAMP4)	Exon 1 of 1	PF3D7_0423700	MBS_POS	PCD_POS	0.3692
P. falciparum 3D7	early transcribed membrane protein 4 (ETRAMP4)	Exon 1 of 1	PF3D7_0423700	PCD_NEG	PCD_POS	0.8316
P. falciparum 3D7	early transcribed membrane protein 5 (ETRAMP5)		PF3D7_0532100	MBS_NEG	PCD_NEG	0.7045
P. falciparum 3D7	early transcribed membrane protein 5 (ETRAMP5)		PF3D7_0532100	MBS_NEG	PCD_POS	0.9179
P. falciparum 3D7	early transcribed membrane protein 5 (ETRAMP5)		PF3D7_0532100	MBS_POS	MBS_NEG	0.6339
P. falciparum 3D7	early transcribed membrane protein 5 (ETRAMP5)		PF3D7_0532100	MBS_POS	PCD_NEG	0.2931
P. falciparum 3D7	early transcribed membrane protein 5 (ETRAMP5)		PF3D7_0532100	MBS_POS	PCD_POS	0.4571
P. falciparum 3D7	early transcribed membrane protein 5 (ETRAMP5)		PF3D7_0532100	PCD_POS	PCD_NEG	0.9931
P. falciparum 3D7	endoplasmin homolog precursor, putative	Exon 1 Segment 1	PF3D7_1222300	MBS_NEG	MBS_POS	0.8597
P. falciparum 3D7	endoplasmin homolog precursor, putative	Exon 1 Segment 1	PF3D7_1222300	MBS_NEG	PCD_NEG	0.9799
P. falciparum 3D7	endoplasmin homolog precursor, putative	Exon 1 Segment 1	PF3D7_1222300	PCD_NEG	MBS_POS	0.9628
P. falciparum 3D7	endoplasmin homolog precursor, putative	Exon 1 Segment 1	PF3D7_1222300	PCD_POS	MBS_NEG	0.4976
P. falciparum 3D7	endoplasmin homolog precursor, putative	Exon 1 Segment 1	PF3D7_1222300	PCD_POS	MBS_POS	0.3641
P. falciparum 3D7	endoplasmin homolog precursor, putative	Exon 1 Segment 1	PF3D7_1222300	PCD_POS	PCD_NEG	0.4212
P. falciparum 3D7	erythrocyte binding antigen175 (EBA175)	Segment 2	PF3D7_0731500	MBS_POS	MBS_NEG	0.8615
P. falciparum 3D7	erythrocyte binding antigen175 (EBA175)	Segment 2	PF3D7_0731500	PCD_NEG	MBS_NEG	0.1063
P. falciparum 3D7	erythrocyte binding antigen175 (EBA175)	Segment 2	PF3D7_0731500	PCD_NEG	MBS_POS	0.8956
P. falciparum 3D7	erythrocyte binding antigen175 (EBA175)	Segment 2	PF3D7_0731500	PCD_POS	MBS_NEG	0.075
P. falciparum 3D7	erythrocyte binding antigen175 (EBA175)	Segment 2	PF3D7_0731500	PCD_POS	MBS_POS	0.7802
P. falciparum 3D7	erythrocyte binding antigen175 (EBA175)	Segment 2	PF3D7_0731500	PCD_POS	PCD_NEG	0.9836
P. falciparum 3D7	erythrocyte binding antigen181 (EBA181)	Exon 1 Segment 2	PF3D7_0102500	MBS_POS	MBS_NEG	0.9003
P. falciparum 3D7	erythrocyte binding antigen181 (EBA181)	Exon 1 Segment 2	PF3D7_0102500	MBS_POS	PCD_NEG	0.9989
P. falciparum 3D7	erythrocyte binding antigen181 (EBA181)	Exon 1 Segment 2	PF3D7_0102500	PCD_NEG	MBS_NEG	0.8615
P. falciparum 3D7	erythrocyte binding antigen181 (EBA181)	Exon 1 Segment 2	PF3D7_0102500	PCD_POS	MBS_NEG	0.5479
P. falciparum 3D7	erythrocyte binding antigen181 (EBA181)	Exon 1 Segment 2	PF3D7_0102500	PCD_POS	MBS_POS	0.992
P. falciparum 3D7	erythrocyte binding antigen181 (EBA181)	Exon 1 Segment 2	PF3D7_0102500	PCD_POS	PCD_NEG	0.9455
P. falciparum 3D7	erythrocyte membrane protein 1 (PfEMP1), pseudogene	Exon 1 of 1	PF3D7_0701000	MBS_POS	MBS_NEG	0.3961
P. falciparum 3D7	erythrocyte membrane protein 1 (PfEMP1), pseudogene	Exon 1 of 1	PF3D7_0701000	MBS_POS	PCD_NEG	1
P. falciparum 3D7	erythrocyte membrane protein 1 (PfEMP1), pseudogene	Exon 1 of 1	PF3D7_0701000	PCD_NEG	MBS_NEG	0.1012
P. falciparum 3D7	erythrocyte membrane protein 1 (PfEMP1), pseudogene	Exon 1 of 1	PF3D7_0701000	PCD_POS	MBS_POS	0.9175
P. falciparum 3D7	erythrocyte membrane protein 1 (PfEMP1), pseudogene	Exon 1 of 1	PF3D7_0701000	PCD_POS	PCD_NEG	0.8283
P. falciparum 3D7	erythrocyte membrane protein 1, PfEMP1 (VAR)	CIDR1	PF3D7_0300100	MBS_NEG	MBS_POS	0.6762
P. falciparum 3D7	erythrocyte membrane protein 1, PfEMP1 (VAR)	CIDR1	PF3D7_0300100	MBS_NEG	PCD_NEG	0.6481
P. falciparum 3D7	erythrocyte membrane protein 1, PfEMP1 (VAR)	CIDR1	PF3D7_0300100	MBS_NEG	PCD_POS	1
P. falciparum 3D7	erythrocyte membrane protein 1, PfEMP1 (VAR)	CIDR1	PF3D7_0300100	PCD_NEG	MBS_POS	0.9901
P. falciparum 3D7	erythrocyte membrane protein 1, PfEMP1 (VAR)	CIDR1	PF3D7_0300100	PCD_POS	MBS_POS	0.7749
P. falciparum 3D7	erythrocyte membrane protein 1, PfEMP1 (VAR)	CIDR1	PF3D7_0300100	PCD_POS	PCD_NEG	0.8207
P. falciparum 3D7	erythrocyte membrane protein 1, PfEMP1 (VAR)	CIDR1	PF3D7_0425800	MBS_NEG	PCD_NEG	0.5745
P. falciparum 3D7	erythrocyte membrane protein 1, PfEMP1 (VAR)	CIDR1	PF3D7_0425800	MBS_POS	MBS_NEG	1
P. falciparum 3D7	erythrocyte membrane protein 1, PfEMP1 (VAR)	CIDR1	PF3D7_0425800	MBS_POS	PCD_NEG	0.8416
P. falciparum 3D7	erythrocyte membrane protein 1, PfEMP1 (VAR)	CIDR1	PF3D7_0425800	PCD_POS	MBS_NEG	0.6169
P. falciparum 3D7	erythrocyte membrane protein 1, PfEMP1 (VAR)	CIDR1	PF3D7_0425800	PCD_POS	MBS_POS	0.8584
P. falciparum 3D7	erythrocyte membrane protein 1, PfEMP1 (VAR)	CIDR1	PF3D7_0425800	PCD_POS	PCD_NEG	0.1716
P. falciparum 3D7	erythrocyte membrane protein 1, PfEMP1 (VAR)	Segment 4	PF3D7_0617400	MBS_NEG	MBS_POS	0.9998
P. falciparum 3D7	erythrocyte membrane protein 1, PfEMP1 (VAR)	Segment 4	PF3D7_0617400	PCD_NEG	MBS_POS	0.1738
P. falciparum 3D7	erythrocyte membrane protein 1, PfEMP1 (VAR)	Segment 4	PF3D7_0617400	PCD_POS	MBS_POS	0.0534
P. falciparum 3D7	erythrocyte membrane protein 1, PfEMP1 (VAR)	Segment 4	PF3D7_0617400	PCD_POS	PCD_NEG	0.8481
P. falciparum 3D7	erythrocyte membrane protein 1, PfEMP1 (VAR)	CIDR2	PF3D7_0632800	MBS_NEG	MBS_POS	0.9996
P. falciparum 3D7	erythrocyte membrane protein 1, PfEMP1 (VAR)	CIDR2	PF3D7_0632800	PCD_NEG	MBS_NEG	0.6465
P. falciparum 3D7	erythrocyte membrane protein 1, PfEMP1 (VAR)	CIDR2	PF3D7_0632800	PCD_NEG	MBS_POS	0.8427
P. falciparum 3D7	erythrocyte membrane protein 1, PfEMP1 (VAR)	CIDR2	PF3D7_0632800	PCD_POS	MBS_POS	0.1398
P. falciparum 3D7	erythrocyte membrane protein 1, PfEMP1 (VAR)	CIDR2	PF3D7_0632800	PCD_POS	PCD_NEG	0.2794
P. falciparum 3D7	erythrocyte membrane protein 1, PfEMP1 (VAR)	Exon 2 Segment 1	PF3D7_0800300	MBS_POS	MBS_NEG	0.2184
P. falciparum 3D7	erythrocyte membrane protein 1, PfEMP1 (VAR)	Exon 2 Segment 1	PF3D7_0800300	MBS_POS	PCD_NEG	0.6968
P. falciparum 3D7	erythrocyte membrane protein 1, PfEMP1 (VAR)	Exon 2 Segment 1	PF3D7_0800300	MBS_POS	PCD_POS	0.8308
P. falciparum 3D7	erythrocyte membrane protein 1, PfEMP1 (VAR)	Exon 2 Segment 1	PF3D7_0800300	PCD_NEG	MBS_NEG	0.6851
P. falciparum 3D7	erythrocyte membrane protein 1, PfEMP1 (VAR)	Exon 2 Segment 1	PF3D7_0800300	PCD_POS	MBS_NEG	0.592
P. falciparum 3D7	erythrocyte membrane protein 1, PfEMP1 (VAR)	Exon 2 Segment 1	PF3D7_0800300	PCD_POS	PCD_NEG	0.995
P. falciparum 3D7	erythrocyte membrane protein 1, PfEMP1 (VAR)	CIDR1	PF3D7_1041300	MBS_NEG	MBS_POS	0.998
P. falciparum 3D7	erythrocyte membrane protein 1, PfEMP1 (VAR)	CIDR1	PF3D7_1041300	MBS_NEG	PCD_NEG	0.9997
P. falciparum 3D7	erythrocyte membrane protein 1, PfEMP1 (VAR)	CIDR1	PF3D7_1041300	PCD_NEG	MBS_POS	0.9996
P. falciparum 3D7	erythrocyte membrane protein 1, PfEMP1 (VAR)	CIDR1	PF3D7_1041300	PCD_POS	MBS_NEG	0.6099
P. falciparum 3D7	erythrocyte membrane protein 1, PfEMP1 (VAR)	CIDR1	PF3D7_1041300	PCD_POS	MBS_POS	0.7624
P. falciparum 3D7	erythrocyte membrane protein 1, PfEMP1 (VAR)	CIDR1	PF3D7_1041300	PCD_POS	PCD_NEG	0.6602
P. falciparum 3D7	erythrocyte membrane protein 1, PfEMP1 (VAR)	CIDR2	PF3D7_1100100	MBS_NEG	MBS_POS	0.9956
P. falciparum 3D7	erythrocyte membrane protein 1, PfEMP1 (VAR)	CIDR2	PF3D7_1100100	PCD_NEG	MBS_NEG	0.9164
P. falciparum 3D7	erythrocyte membrane protein 1, PfEMP1 (VAR)	CIDR2	PF3D7_1100100	PCD_NEG	MBS_POS	0.9265
P. falciparum 3D7	erythrocyte membrane protein 1, PfEMP1 (VAR)	CIDR2	PF3D7_1100100	PCD_POS	MBS_NEG	0.4772
P. falciparum 3D7	erythrocyte membrane protein 1, PfEMP1 (VAR)	CIDR2	PF3D7_1100100	PCD_POS	MBS_POS	0.6487
P. falciparum 3D7	erythrocyte membrane protein 1, PfEMP1 (VAR)	CIDR2	PF3D7_1100100	PCD_POS	PCD_NEG	0.873
P. falciparum 3D7	erythrocyte membrane protein 1, PfEMP1 (VAR)	CIDR1	PF3D7_1300300	MBS_NEG	MBS_POS	1
P. falciparum 3D7	erythrocyte membrane protein 1, PfEMP1 (VAR)	CIDR1	PF3D7_1300300	MBS_NEG	PCD_NEG	0.797
P. falciparum 3D7	erythrocyte membrane protein 1, PfEMP1 (VAR)	CIDR1	PF3D7_1300300	MBS_POS	PCD_NEG	0.9462
P. falciparum 3D7	erythrocyte membrane protein 1, PfEMP1 (VAR)	CIDR1	PF3D7_1300300	PCD_POS	MBS_NEG	0.6313
P. falciparum 3D7	erythrocyte membrane protein 1, PfEMP1 (VAR)	CIDR1	PF3D7_1300300	PCD_POS	MBS_POS	0.8452
P. falciparum 3D7	erythrocyte membrane protein 1, PfEMP1 (VAR)	CIDR1	PF3D7_1300300	PCD_POS	PCD_NEG	0.3002
P. falciparum 3D7	erythrocyte membrane protein 1, PfEMP1 (VAR)	Exon 1 Segment 2	PF3D7_1300300	MBS_NEG	PCD_NEG	0.5065
P. falciparum 3D7	erythrocyte membrane protein 1, PfEMP1 (VAR)	Exon 1 Segment 2	PF3D7_1300300	MBS_NEG	PCD_POS	0.8181
P. falciparum 3D7	erythrocyte membrane protein 1, PfEMP1 (VAR)	Exon 1 Segment 2	PF3D7_1300300	MBS_POS	MBS_NEG	0.7501
P. falciparum 3D7	erythrocyte membrane protein 1, PfEMP1 (VAR)	Exon 1 Segment 2	PF3D7_1300300	MBS_POS	PCD_NEG	0.283
P. falciparum 3D7	erythrocyte membrane protein 1, PfEMP1 (VAR)	Exon 1 Segment 2	PF3D7_1300300	MBS_POS	PCD_POS	0.4645
P. falciparum 3D7	erythrocyte membrane protein 1, PfEMP1 (VAR)	Exon 1 Segment 2	PF3D7_1300300	PCD_POS	PCD_NEG	0.9894
P. falciparum 3D7	erythrocyte membrane protein 1, PfEMP1 (VAR)	Segment 2	PF3D7_1300300	MBS_POS	MBS_NEG	0.7968
P. falciparum 3D7	erythrocyte membrane protein 1, PfEMP1 (VAR)	Segment 2	PF3D7_1300300	PCD_NEG	MBS_NEG	0.1156
P. falciparum 3D7	erythrocyte membrane protein 1, PfEMP1 (VAR)	Segment 2	PF3D7_1300300	PCD_NEG	MBS_POS	0.9438
P. falciparum 3D7	erythrocyte membrane protein 1, PfEMP1 (VAR)	Segment 2	PF3D7_1300300	PCD_POS	MBS_POS	0.3956
P. falciparum 3D7	erythrocyte membrane protein 1, PfEMP1 (VAR)	Segment 2	PF3D7_1300300	PCD_POS	PCD_NEG	0.5242
P. falciparum 3D7	ethanolaminephosphate cytidylyltransferase, putative (ECT)	Exon 1 of 3	PF3D7_1347700	MBS_NEG	PCD_NEG	0.9847
P. falciparum 3D7	ethanolaminephosphate cytidylyltransferase, putative (ECT)	Exon 1 of 3	PF3D7_1347700	MBS_NEG	PCD_POS	0.9878
P. falciparum 3D7	ethanolaminephosphate cytidylyltransferase, putative (ECT)	Exon 1 of 3	PF3D7_1347700	MBS_POS	MBS_NEG	0.9201
P. falciparum 3D7	ethanolaminephosphate cytidylyltransferase, putative (ECT)	Exon 1 of 3	PF3D7_1347700	MBS_POS	PCD_NEG	0.8512
P. falciparum 3D7	ethanolaminephosphate cytidylyltransferase, putative (ECT)	Exon 1 of 3	PF3D7_1347700	MBS_POS	PCD_POS	0.8652
P. falciparum 3D7	ethanolaminephosphate cytidylyltransferase, putative (ECT)	Exon 1 of 3	PF3D7_1347700	PCD_NEG	PCD_POS	1
P. falciparum 3D7	eukaryotic translation initiation factor 3 subunit 10, putative	Segment 1	PF3D7_1212700	MBS_POS	MBS_NEG	0.9267
P. falciparum 3D7	eukaryotic translation initiation factor 3 subunit 10, putative	Segment 1	PF3D7_1212700	MBS_POS	PCD_POS	0.9627
P. falciparum 3D7	eukaryotic translation initiation factor 3 subunit 10, putative	Segment 1	PF3D7_1212700	PCD_NEG	MBS_NEG	0.3852
P. falciparum 3D7	eukaryotic translation initiation factor 3 subunit 10, putative	Segment 1	PF3D7_1212700	PCD_NEG	MBS_POS	0.9738
P. falciparum 3D7	eukaryotic translation initiation factor 3 subunit 10, putative	Segment 1	PF3D7_1212700	PCD_NEG	PCD_POS	0.6524
P. falciparum 3D7	eukaryotic translation initiation factor 3 subunit 10, putative	Segment 1	PF3D7_1212700	PCD_POS	MBS_NEG	0.9998
P. falciparum 3D7	exonuclease, putative	Exon 2 of 6	PF3D7_1106300	MBS_POS	MBS_NEG	0.7887
P. falciparum 3D7	exonuclease, putative	Exon 2 of 6	PF3D7_1106300	PCD_NEG	MBS_NEG	0.3668
P. falciparum 3D7	exonuclease, putative	Exon 2 of 6	PF3D7_1106300	PCD_NEG	MBS_POS	0.9986
P. falciparum 3D7	exonuclease, putative	Exon 2 of 6	PF3D7_1106300	PCD_POS	MBS_NEG	0.1362
P. falciparum 3D7	exonuclease, putative	Exon 2 of 6	PF3D7_1106300	PCD_POS	MBS_POS	0.9185
P. falciparum 3D7	exonuclease, putative	Exon 2 of 6	PF3D7_1106300	PCD_POS	PCD_NEG	0.9187
P. falciparum 3D7	exported protein 2 (EXP2)	Exon 3 Segment 1	PF3D7_1471100	MBS_NEG	MBS_POS	0.9569
P. falciparum 3D7	exported protein 2 (EXP2)	Exon 3 Segment 1	PF3D7_1471100	MBS_NEG	PCD_NEG	0.8422
P. falciparum 3D7	exported protein 2 (EXP2)	Exon 3 Segment 1	PF3D7_1471100	MBS_POS	PCD_NEG	1
P. falciparum 3D7	exported protein 2 (EXP2)	Exon 3 Segment 1	PF3D7_1471100	PCD_POS	MBS_NEG	0.4987
P. falciparum 3D7	exported protein 2 (EXP2)	Exon 3 Segment 1	PF3D7_1471100	PCD_POS	MBS_POS	0.5101
P. falciparum 3D7	exported protein 2 (EXP2)	Exon 3 Segment 1	PF3D7_1471100	PCD_POS	PCD_NEG	0.2464
P. falciparum 3D7	gametocytespecific protein (Pf111)	Exon 4 Segment 1	PF3D7_1038400	MBS_NEG	PCD_NEG	0.1762
P. falciparum 3D7	gametocytespecific protein (Pf111)	Exon 4 Segment 1	PF3D7_1038400	MBS_NEG	PCD_POS	0.8086
P. falciparum 3D7	gametocytespecific protein (Pf111)	Exon 4 Segment 1	PF3D7_1038400	MBS_POS	MBS_NEG	0.9826
P. falciparum 3D7	gametocytespecific protein (Pf111)	Exon 4 Segment 1	PF3D7_1038400	MBS_POS	PCD_NEG	0.3722
P. falciparum 3D7	gametocytespecific protein (Pf111)	Exon 4 Segment 1	PF3D7_1038400	MBS_POS	PCD_POS	0.7932
P. falciparum 3D7	gametocytespecific protein (Pf111)	Exon 4 Segment 1	PF3D7_1038400	PCD_POS	PCD_NEG	0.8535
P. falciparum 3D7	gametocytogenesisimplicated protein (GIG)	Exon 1 of 2	PF3D7_0935600	MBS_NEG	MBS_POS	1
P. falciparum 3D7	gametocytogenesisimplicated protein (GIG)	Exon 1 of 2	PF3D7_0935600	PCD_NEG	MBS_NEG	0.9442
P. falciparum 3D7	gametocytogenesisimplicated protein (GIG)	Exon 1 of 2	PF3D7_0935600	PCD_NEG	MBS_POS	0.9808
P. falciparum 3D7	gametocytogenesisimplicated protein (GIG)	Exon 1 of 2	PF3D7_0935600	PCD_POS	MBS_NEG	0.8698
P. falciparum 3D7	gametocytogenesisimplicated protein (GIG)	Exon 1 of 2	PF3D7_0935600	PCD_POS	MBS_POS	0.9474
P. falciparum 3D7	gametocytogenesisimplicated protein (GIG)	Exon 1 of 2	PF3D7_0935600	PCD_POS	PCD_NEG	0.9952
P. falciparum 3D7	gametocytogenesisimplicated protein (GIG)	Exon 2 of 2	PF3D7_0935600	MBS_POS	MBS_NEG	0.9998
P. falciparum 3D7	gametocytogenesisimplicated protein (GIG)	Exon 2 of 2	PF3D7_0935600	MBS_POS	PCD_NEG	1
P. falciparum 3D7	gametocytogenesisimplicated protein (GIG)	Exon 2 of 2	PF3D7_0935600	PCD_NEG	MBS_NEG	0.9999
P. falciparum 3D7	gametocytogenesisimplicated protein (GIG)	Exon 2 of 2	PF3D7_0935600	PCD_POS	MBS_NEG	0.2295
P. falciparum 3D7	gametocytogenesisimplicated protein (GIG)	Exon 2 of 2	PF3D7_0935600	PCD_POS	MBS_POS	0.6243
P. falciparum 3D7	gametocytogenesisimplicated protein (GIG)	Exon 2 of 2	PF3D7_0935600	PCD_POS	PCD_NEG	0.3712
P. falciparum 3D7	golgi reassembly stacking protein 1 (GRASP1)	Exon 2 of 2	PF3D7_1017300.1	MBS_POS	MBS_NEG	0.9159
P. falciparum 3D7	golgi reassembly stacking protein 1 (GRASP1)	Exon 2 of 2	PF3D7_1017300.1	PCD_NEG	MBS_POS	0.3583
P. falciparum 3D7	golgi reassembly stacking protein 1 (GRASP1)	Exon 2 of 2	PF3D7_1017300.1	PCD_POS	MBS_POS	0.2513
P. falciparum 3D7	golgi reassembly stacking protein 1 (GRASP1)	Exon 2 of 2	PF3D7_1017300.1	PCD_POS	PCD_NEG	0.9801
P. falciparum 3D7	GTP binding protein, putative	Exon 1 of 1	PF3D7_0414700	MBS_POS	MBS_NEG	0.7049
P. falciparum 3D7	GTP binding protein, putative	Exon 1 of 1	PF3D7_0414700	MBS_POS	PCD_NEG	0.9975
P. falciparum 3D7	GTP binding protein, putative	Exon 1 of 1	PF3D7_0414700	MBS_POS	PCD_POS	0.9954
P. falciparum 3D7	GTP binding protein, putative	Exon 1 of 1	PF3D7_0414700	PCD_NEG	MBS_NEG	0.5761
P. falciparum 3D7	GTP binding protein, putative	Exon 1 of 1	PF3D7_0414700	PCD_NEG	PCD_POS	0.9999
P. falciparum 3D7	GTP binding protein, putative	Exon 1 of 1	PF3D7_0414700	PCD_POS	MBS_NEG	0.7184
P. falciparum 3D7	GTP binding protein, putative	Exon 1 of 1	PF3D7_1411600	MBS_NEG	MBS_POS	0.9703
P. falciparum 3D7	GTP binding protein, putative	Exon 1 of 1	PF3D7_1411600	PCD_NEG	MBS_NEG	0.6261
P. falciparum 3D7	GTP binding protein, putative	Exon 1 of 1	PF3D7_1411600	PCD_NEG	MBS_POS	0.6521
P. falciparum 3D7	GTP binding protein, putative	Exon 1 of 1	PF3D7_1411600	PCD_POS	MBS_NEG	0.5516
P. falciparum 3D7	GTP binding protein, putative	Exon 1 of 1	PF3D7_1411600	PCD_POS	MBS_POS	0.5804
P. falciparum 3D7	GTP binding protein, putative	Exon 1 of 1	PF3D7_1411600	PCD_POS	PCD_NEG	0.996
P. falciparum 3D7	guanine nucleotide exchange factor, putative	Segment 2	PF3D7_1442900	MBS_NEG	PCD_NEG	0.8519
P. falciparum 3D7	guanine nucleotide exchange factor, putative	Segment 2	PF3D7_1442900	MBS_NEG	PCD_POS	0.3106
P. falciparum 3D7	guanine nucleotide exchange factor, putative	Segment 2	PF3D7_1442900	MBS_POS	MBS_NEG	0.9248
P. falciparum 3D7	guanine nucleotide exchange factor, putative	Segment 2	PF3D7_1442900	MBS_POS	PCD_NEG	0.7051
P. falciparum 3D7	guanine nucleotide exchange factor, putative	Segment 2	PF3D7_1442900	MBS_POS	PCD_POS	0.3247
P. falciparum 3D7	guanine nucleotide exchange factor, putative	Segment 2	PF3D7_1442900	PCD_NEG	PCD_POS	0.8086
P. falciparum 3D7	guanylyl cyclase (GCalpha)	Exon 1 Segment 4	PF3D7_1138400	MBS_NEG	MBS_POS	0.8748
P. falciparum 3D7	guanylyl cyclase (GCalpha)	Exon 1 Segment 4	PF3D7_1138400	PCD_NEG	MBS_NEG	0.995
P. falciparum 3D7	guanylyl cyclase (GCalpha)	Exon 1 Segment 4	PF3D7_1138400	PCD_NEG	MBS_POS	0.8329
P. falciparum 3D7	guanylyl cyclase (GCalpha)	Exon 1 Segment 4	PF3D7_1138400	PCD_POS	MBS_NEG	0.5711
P. falciparum 3D7	guanylyl cyclase (GCalpha)	Exon 1 Segment 4	PF3D7_1138400	PCD_POS	MBS_POS	0.4261
P. falciparum 3D7	guanylyl cyclase (GCalpha)	Exon 1 Segment 4	PF3D7_1138400	PCD_POS	PCD_NEG	0.7826
P. falciparum 3D7	heat shock protein 40, type II (HSP40)	Exon 4 Segment 1	PF3D7_0501100.2	MBS_NEG	PCD_NEG	0.5482
P. falciparum 3D7	heat shock protein 40, type II (HSP40)	Exon 4 Segment 1	PF3D7_0501100.2	MBS_NEG	PCD_POS	0.9999
P. falciparum 3D7	heat shock protein 40, type II (HSP40)	Exon 4 Segment 1	PF3D7_0501100.2	MBS_POS	MBS_NEG	0.7896
P. falciparum 3D7	heat shock protein 40, type II (HSP40)	Exon 4 Segment 1	PF3D7_0501100.2	MBS_POS	PCD_NEG	0.3369
P. falciparum 3D7	heat shock protein 40, type II (HSP40)	Exon 4 Segment 1	PF3D7_0501100.2	MBS_POS	PCD_POS	0.8288
P. falciparum 3D7	heat shock protein 40, type II (HSP40)	Exon 4 Segment 1	PF3D7_0501100.2	PCD_POS	PCD_NEG	0.7656
P. falciparum 3D7	heat shock protein 70 (Hsp70)		PF3D7_0818900	MBS_NEG	MBS_POS	1
P. falciparum 3D7	heat shock protein 70 (Hsp70)		PF3D7_0818900	PCD_NEG	MBS_NEG	0.9547
P. falciparum 3D7	heat shock protein 70 (Hsp70)		PF3D7_0818900	PCD_NEG	MBS_POS	0.9862
P. falciparum 3D7	heat shock protein 70 (Hsp70)		PF3D7_0818900	PCD_NEG	PCD_POS	0.9997
P. falciparum 3D7	heat shock protein 70 (Hsp70)		PF3D7_0818900	PCD_POS	MBS_NEG	0.9852
P. falciparum 3D7	heat shock protein 70 (Hsp70)		PF3D7_0818900	PCD_POS	MBS_POS	0.9943
P. falciparum 3D7	heat shock protein 70 (Hsp702)	Exon 2	PF3D7_0917900	MBS_POS	MBS_NEG	0.4303
P. falciparum 3D7	heat shock protein 70 (Hsp702)	Exon 2	PF3D7_0917900	MBS_POS	PCD_NEG	0.6465
P. falciparum 3D7	heat shock protein 70 (Hsp702)	Exon 2	PF3D7_0917900	PCD_NEG	MBS_NEG	0.9837
P. falciparum 3D7	heat shock protein 70 (Hsp702)	Exon 2	PF3D7_0917900	PCD_POS	MBS_NEG	0.1687
P. falciparum 3D7	heat shock protein 70 (Hsp702)	Exon 2	PF3D7_0917900	PCD_POS	MBS_POS	0.9999
P. falciparum 3D7	heat shock protein 70 (Hsp702)	Exon 2	PF3D7_0917900	PCD_POS	PCD_NEG	0.423
P. falciparum 3D7	heat shock protein 70 (Hsp703)	Exon 1 Segment 1	PF3D7_1134000	MBS_POS	MBS_NEG	0.4669
P. falciparum 3D7	heat shock protein 70 (Hsp703)	Exon 1 Segment 1	PF3D7_1134000	MBS_POS	PCD_NEG	0.9761
P. falciparum 3D7	heat shock protein 70 (Hsp703)	Exon 1 Segment 1	PF3D7_1134000	MBS_POS	PCD_POS	0.7933
P. falciparum 3D7	heat shock protein 70 (Hsp703)	Exon 1 Segment 1	PF3D7_1134000	PCD_NEG	MBS_NEG	0.4491
P. falciparum 3D7	heat shock protein 70 (Hsp703)	Exon 1 Segment 1	PF3D7_1134000	PCD_NEG	PCD_POS	0.9005
P. falciparum 3D7	heat shock protein 70 (Hsp703)	Exon 1 Segment 1	PF3D7_1134000	PCD_POS	MBS_NEG	0.9531
P. falciparum 3D7	heat shock protein 70, putative (HSP70x)	Exon 2 of 2	PF3D7_0831700	MBS_NEG	PCD_POS	0.9998
P. falciparum 3D7	heat shock protein 70, putative (HSP70x)	Exon 2 of 2	PF3D7_0831700	MBS_POS	MBS_NEG	0.8392
P. falciparum 3D7	heat shock protein 70, putative (HSP70x)	Exon 2 of 2	PF3D7_0831700	MBS_POS	PCD_NEG	0.9814
P. falciparum 3D7	heat shock protein 70, putative (HSP70x)	Exon 2 of 2	PF3D7_0831700	MBS_POS	PCD_POS	0.8608
P. falciparum 3D7	heat shock protein 70, putative (HSP70x)	Exon 2 of 2	PF3D7_0831700	PCD_NEG	MBS_NEG	0.9255
P. falciparum 3D7	heat shock protein 70, putative (HSP70x)	Exon 2 of 2	PF3D7_0831700	PCD_NEG	PCD_POS	0.9448
P. falciparum 3D7	heat shock protein 90 (HSP90)	Exon 2	PF3D7_0708400	MBS_NEG	PCD_POS	0.9758
P. falciparum 3D7	heat shock protein 90 (HSP90)	Exon 2	PF3D7_0708400	MBS_POS	MBS_NEG	0.9476
P. falciparum 3D7	heat shock protein 90 (HSP90)	Exon 2	PF3D7_0708400	MBS_POS	PCD_NEG	0.9874
P. falciparum 3D7	heat shock protein 90 (HSP90)	Exon 2	PF3D7_0708400	MBS_POS	PCD_POS	0.8743
P. falciparum 3D7	heat shock protein 90 (HSP90)	Exon 2	PF3D7_0708400	PCD_NEG	MBS_NEG	0.9928
P. falciparum 3D7	heat shock protein 90 (HSP90)	Exon 2	PF3D7_0708400	PCD_NEG	PCD_POS	0.9393
P. falciparum 3D7	histone acetyltransferase GCN5 (GCN5)	Exon 1 Segment 2	PF3D7_0823300	MBS_POS	MBS_NEG	0.7922
P. falciparum 3D7	histone acetyltransferase GCN5 (GCN5)	Exon 1 Segment 2	PF3D7_0823300	PCD_NEG	MBS_POS	0.8512
P. falciparum 3D7	histone acetyltransferase GCN5 (GCN5)	Exon 1 Segment 2	PF3D7_0823300	PCD_NEG	PCD_POS	0.9336
P. falciparum 3D7	histone acetyltransferase GCN5 (GCN5)	Exon 1 Segment 2	PF3D7_0823300	PCD_POS	MBS_NEG	0.3435
P. falciparum 3D7	histone acetyltransferase GCN5 (GCN5)	Exon 1 Segment 2	PF3D7_0823300	PCD_POS	MBS_POS	0.9895
P. falciparum 3D7	histone acetyltransferase GCN5 (GCN5)		PF3D7_0823300	MBS_NEG	PCD_NEG	0.9877
P. falciparum 3D7	histone acetyltransferase GCN5 (GCN5)		PF3D7_0823300	MBS_POS	MBS_NEG	0.7881
P. falciparum 3D7	histone acetyltransferase GCN5 (GCN5)		PF3D7_0823300	MBS_POS	PCD_NEG	0.7128
P. falciparum 3D7	histone acetyltransferase GCN5 (GCN5)		PF3D7_0823300	MBS_POS	PCD_POS	0.9113
P. falciparum 3D7	histone acetyltransferase GCN5 (GCN5)		PF3D7_0823300	PCD_POS	MBS_NEG	0.9958
P. falciparum 3D7	histone acetyltransferase GCN5 (GCN5)		PF3D7_0823300	PCD_POS	PCD_NEG	0.9688
P. falciparum 3D7	inner membrane complex protein 1a, putative (IMC1a)	Exon 4 Segment 1	PF3D7_0304000	MBS_POS	MBS_NEG	0.1258
P. falciparum 3D7	inner membrane complex protein 1a, putative (IMC1a)	Exon 4 Segment 1	PF3D7_0304000	MBS_POS	PCD_NEG	0.5432
P. falciparum 3D7	inner membrane complex protein 1a, putative (IMC1a)	Exon 4 Segment 1	PF3D7_0304000	MBS_POS	PCD_POS	0.6717
P. falciparum 3D7	inner membrane complex protein 1a, putative (IMC1a)	Exon 4 Segment 1	PF3D7_0304000	PCD_NEG	MBS_NEG	0.6774
P. falciparum 3D7	inner membrane complex protein 1a, putative (IMC1a)	Exon 4 Segment 1	PF3D7_0304000	PCD_POS	MBS_NEG	0.6308
P. falciparum 3D7	inner membrane complex protein 1a, putative (IMC1a)	Exon 4 Segment 1	PF3D7_0304000	PCD_POS	PCD_NEG	0.998
P. falciparum 3D7	kelch protein, putative	Exon 6 of 6	PF3D7_1125700	MBS_NEG	MBS_POS	0.6202
P. falciparum 3D7	kelch protein, putative	Exon 6 of 6	PF3D7_1125700	PCD_NEG	MBS_NEG	0.9419
P. falciparum 3D7	kelch protein, putative	Exon 6 of 6	PF3D7_1125700	PCD_NEG	MBS_POS	0.4586
P. falciparum 3D7	kelch protein, putative	Exon 6 of 6	PF3D7_1125700	PCD_POS	MBS_NEG	0.5782
P. falciparum 3D7	kelch protein, putative	Exon 6 of 6	PF3D7_1125700	PCD_POS	MBS_POS	0.2255
P. falciparum 3D7	kelch protein, putative	Exon 6 of 6	PF3D7_1125700	PCD_POS	PCD_NEG	0.9045
P. falciparum 3D7	knobassociated histidinerich protein (KAHRP)	Exon 2 Segment 1	PF3D7_0202000	MBS_NEG	PCD_NEG	0.9158
P. falciparum 3D7	knobassociated histidinerich protein (KAHRP)	Exon 2 Segment 1	PF3D7_0202000	MBS_POS	MBS_NEG	0.364
P. falciparum 3D7	knobassociated histidinerich protein (KAHRP)	Exon 2 Segment 1	PF3D7_0202000	MBS_POS	PCD_NEG	0.2294
P. falciparum 3D7	knobassociated histidinerich protein (KAHRP)	Exon 2 Segment 1	PF3D7_0202000	MBS_POS	PCD_POS	0.8204
P. falciparum 3D7	knobassociated histidinerich protein (KAHRP)	Exon 2 Segment 1	PF3D7_0202000	PCD_POS	MBS_NEG	0.8394
P. falciparum 3D7	knobassociated histidinerich protein (KAHRP)	Exon 2 Segment 1	PF3D7_0202000	PCD_POS	PCD_NEG	0.6089
P. falciparum 3D7	liver stage antigen 1 (LSA1)	Exon 1	PF3D7_1036400	MBS_POS	MBS_NEG	0.0963
P. falciparum 3D7	liver stage antigen 1 (LSA1)	Exon 1	PF3D7_1036400	MBS_POS	PCD_NEG	0.6142
P. falciparum 3D7	liver stage antigen 1 (LSA1)	Exon 1	PF3D7_1036400	MBS_POS	PCD_POS	0.3701
P. falciparum 3D7	liver stage antigen 1 (LSA1)	Exon 1	PF3D7_1036400	PCD_NEG	MBS_NEG	0.4538
P. falciparum 3D7	liver stage antigen 1 (LSA1)	Exon 1	PF3D7_1036400	PCD_NEG	PCD_POS	0.9315
P. falciparum 3D7	liver stage antigen 1 (LSA1)	Exon 1	PF3D7_1036400	PCD_POS	MBS_NEG	0.9258
P. falciparum 3D7	liver stage antigen 1 (LSA1)	Exon 1 of 2	PF3D7_1036400	MBS_POS	MBS_NEG	0.5952
P. falciparum 3D7	liver stage antigen 1 (LSA1)	Exon 1 of 2	PF3D7_1036400	MBS_POS	PCD_NEG	0.7126
P. falciparum 3D7	liver stage antigen 1 (LSA1)	Exon 1 of 2	PF3D7_1036400	MBS_POS	PCD_POS	0.9945
P. falciparum 3D7	liver stage antigen 1 (LSA1)	Exon 1 of 2	PF3D7_1036400	PCD_NEG	MBS_NEG	0.999
P. falciparum 3D7	liver stage antigen 1 (LSA1)	Exon 1 of 2	PF3D7_1036400	PCD_POS	MBS_NEG	0.5896
P. falciparum 3D7	liver stage antigen 1 (LSA1)	Exon 1 of 2	PF3D7_1036400	PCD_POS	PCD_NEG	0.7542
P. falciparum 3D7	liver stage antigen 1 (LSA1)	Exon 2 Segment 1	PF3D7_1036400	MBS_POS	MBS_NEG	0.6928
P. falciparum 3D7	liver stage antigen 1 (LSA1)	Exon 2 Segment 1	PF3D7_1036400	MBS_POS	PCD_POS	0.9995
P. falciparum 3D7	liver stage antigen 1 (LSA1)	Exon 2 Segment 1	PF3D7_1036400	PCD_NEG	MBS_NEG	0.3648
P. falciparum 3D7	liver stage antigen 1 (LSA1)	Exon 2 Segment 1	PF3D7_1036400	PCD_NEG	MBS_POS	1
P. falciparum 3D7	liver stage antigen 1 (LSA1)	Exon 2 Segment 1	PF3D7_1036400	PCD_NEG	PCD_POS	0.9985
P. falciparum 3D7	liver stage antigen 1 (LSA1)	Exon 2 Segment 1	PF3D7_1036400	PCD_POS	MBS_NEG	0.5902
P. falciparum 3D7	liver stage antigen 1 (LSA1)	Exon 2 Segment 2	PF3D7_1036400	MBS_NEG	MBS_POS	0.9679
P. falciparum 3D7	liver stage antigen 1 (LSA1)	Exon 2 Segment 2	PF3D7_1036400	PCD_NEG	MBS_NEG	0.9182
P. falciparum 3D7	liver stage antigen 1 (LSA1)	Exon 2 Segment 2	PF3D7_1036400	PCD_NEG	MBS_POS	0.8436
P. falciparum 3D7	liver stage antigen 1 (LSA1)	Exon 2 Segment 2	PF3D7_1036400	PCD_POS	MBS_NEG	0.1387
P. falciparum 3D7	liver stage antigen 1 (LSA1)	Exon 2 Segment 2	PF3D7_1036400	PCD_POS	MBS_POS	0.2544
P. falciparum 3D7	liver stage antigen 1 (LSA1)	Exon 2 Segment 2	PF3D7_1036400	PCD_POS	PCD_NEG	0.5044
P. falciparum 3D7	liver stage antigen 3 (LSA3)	Exon 2 Segment 1	PF3D7_0220000	MBS_POS	MBS_NEG	0.4337
P. falciparum 3D7	liver stage antigen 3 (LSA3)	Exon 2 Segment 1	PF3D7_0220000	MBS_POS	PCD_NEG	1
P. falciparum 3D7	liver stage antigen 3 (LSA3)	Exon 2 Segment 1	PF3D7_0220000	PCD_NEG	MBS_NEG	0.1356
P. falciparum 3D7	liver stage antigen 3 (LSA3)	Exon 2 Segment 1	PF3D7_0220000	PCD_POS	MBS_NEG	0.134
P. falciparum 3D7	liver stage antigen 3 (LSA3)	Exon 2 Segment 1	PF3D7_0220000	PCD_POS	MBS_POS	0.999
P. falciparum 3D7	liver stage antigen 3 (LSA3)	Exon 2 Segment 1	PF3D7_0220000	PCD_POS	PCD_NEG	0.996
P. falciparum 3D7	M1family alanyl aminopeptidase (M1AAP)	Exon 1 Segment 1	PF3D7_1311800	MBS_POS	MBS_NEG	0.9936
P. falciparum 3D7	M1family alanyl aminopeptidase (M1AAP)	Exon 1 Segment 1	PF3D7_1311800	MBS_POS	PCD_NEG	0.9974
P. falciparum 3D7	M1family alanyl aminopeptidase (M1AAP)	Exon 1 Segment 1	PF3D7_1311800	MBS_POS	PCD_POS	0.9988
P. falciparum 3D7	M1family alanyl aminopeptidase (M1AAP)	Exon 1 Segment 1	PF3D7_1311800	PCD_NEG	MBS_NEG	0.9998
P. falciparum 3D7	M1family alanyl aminopeptidase (M1AAP)	Exon 1 Segment 1	PF3D7_1311800	PCD_POS	MBS_NEG	0.9994
P. falciparum 3D7	M1family alanyl aminopeptidase (M1AAP)	Exon 1 Segment 1	PF3D7_1311800	PCD_POS	PCD_NEG	1
P. falciparum 3D7	male development gene 1 (MDV1)	Exon 1 Segment 1	PF3D7_1216500	MBS_NEG	PCD_POS	0.9995
P. falciparum 3D7	male development gene 1 (MDV1)	Exon 1 Segment 1	PF3D7_1216500	MBS_POS	MBS_NEG	0.271
P. falciparum 3D7	male development gene 1 (MDV1)	Exon 1 Segment 1	PF3D7_1216500	MBS_POS	PCD_NEG	0.7669
P. falciparum 3D7	male development gene 1 (MDV1)	Exon 1 Segment 1	PF3D7_1216500	MBS_POS	PCD_POS	0.3483
P. falciparum 3D7	male development gene 1 (MDV1)	Exon 1 Segment 1	PF3D7_1216500	PCD_NEG	MBS_NEG	0.6766
P. falciparum 3D7	male development gene 1 (MDV1)	Exon 1 Segment 1	PF3D7_1216500	PCD_NEG	PCD_POS	0.7692
P. falciparum 3D7	mannose6phosphate isomerase, putative		PF3D7_0801800	MBS_POS	MBS_NEG	0.5876
P. falciparum 3D7	mannose6phosphate isomerase, putative		PF3D7_0801800	MBS_POS	PCD_NEG	0.983
P. falciparum 3D7	mannose6phosphate isomerase, putative		PF3D7_0801800	MBS_POS	PCD_POS	0.8041
P. falciparum 3D7	mannose6phosphate isomerase, putative		PF3D7_0801800	PCD_NEG	MBS_NEG	0.5802
P. falciparum 3D7	mannose6phosphate isomerase, putative		PF3D7_0801800	PCD_NEG	PCD_POS	0.8885
P. falciparum 3D7	mannose6phosphate isomerase, putative		PF3D7_0801800	PCD_POS	MBS_NEG	0.9902
P. falciparum 3D7	membrane associated histidinerich protein (MAHRP1)	Exon 1 of 2	PF3D7_1370300	MBS_POS	MBS_NEG	0.9888
P. falciparum 3D7	membrane associated histidinerich protein (MAHRP1)	Exon 1 of 2	PF3D7_1370300	PCD_NEG	MBS_NEG	0.7597
P. falciparum 3D7	membrane associated histidinerich protein (MAHRP1)	Exon 1 of 2	PF3D7_1370300	PCD_NEG	MBS_POS	0.9887
P. falciparum 3D7	membrane associated histidinerich protein (MAHRP1)	Exon 1 of 2	PF3D7_1370300	PCD_POS	MBS_NEG	0.36
P. falciparum 3D7	membrane associated histidinerich protein (MAHRP1)	Exon 1 of 2	PF3D7_1370300	PCD_POS	MBS_POS	0.845
P. falciparum 3D7	membrane associated histidinerich protein (MAHRP1)	Exon 1 of 2	PF3D7_1370300	PCD_POS	PCD_NEG	0.9068
P. falciparum 3D7	membrane skeletal protein IMC1related	Exon 1 of 1	PF3D7_0823500	MBS_POS	MBS_NEG	0.9983
P. falciparum 3D7	membrane skeletal protein IMC1related	Exon 1 of 1	PF3D7_0823500	PCD_NEG	MBS_POS	0.2948
P. falciparum 3D7	membrane skeletal protein IMC1related	Exon 1 of 1	PF3D7_0823500	PCD_POS	MBS_POS	0.3358
P. falciparum 3D7	membrane skeletal protein IMC1related	Exon 1 of 1	PF3D7_0823500	PCD_POS	PCD_NEG	1
P. falciparum 3D7	merozoite surface protein (H101)	Exon 1 of 1	PF3D7_1035600	MBS_POS	MBS_NEG	0.7029
P. falciparum 3D7	merozoite surface protein (H101)	Exon 1 of 1	PF3D7_1035600	PCD_NEG	MBS_NEG	0.0752
P. falciparum 3D7	merozoite surface protein (H101)	Exon 1 of 1	PF3D7_1035600	PCD_NEG	MBS_POS	0.9529
P. falciparum 3D7	merozoite surface protein (H101)	Exon 1 of 1	PF3D7_1035600	PCD_NEG	PCD_POS	0.969
P. falciparum 3D7	merozoite surface protein (H101)	Exon 1 of 1	PF3D7_1035600	PCD_POS	MBS_NEG	0.3622
P. falciparum 3D7	merozoite surface protein (H101)	Exon 1 of 1	PF3D7_1035600	PCD_POS	MBS_POS	0.9987
P. falciparum 3D7	merozoite surface protein (MSP11)	Exon 1 of 1	PF3D7_1036000	MBS_POS	PCD_NEG	0.3495
P. falciparum 3D7	merozoite surface protein (MSP11)	Exon 1 of 1	PF3D7_1036000	MBS_POS	PCD_POS	0.8052
P. falciparum 3D7	merozoite surface protein (MSP11)	Exon 1 of 1	PF3D7_1036000	PCD_NEG	MBS_NEG	0.6396
P. falciparum 3D7	merozoite surface protein (MSP11)	Exon 1 of 1	PF3D7_1036000	PCD_POS	MBS_NEG	0.1734
P. falciparum 3D7	merozoite surface protein (MSP11)	Exon 1 of 1	PF3D7_1036000	PCD_POS	PCD_NEG	0.814
P. falciparum 3D7	merozoite surface protein (MSP3.8)	Exon 1 of 1	PF3D7_1036300	MBS_POS	MBS_NEG	0.7615
P. falciparum 3D7	merozoite surface protein (MSP3.8)	Exon 1 of 1	PF3D7_1036300	MBS_POS	PCD_NEG	0.9973
P. falciparum 3D7	merozoite surface protein (MSP3.8)	Exon 1 of 1	PF3D7_1036300	MBS_POS	PCD_POS	1
P. falciparum 3D7	merozoite surface protein (MSP3.8)	Exon 1 of 1	PF3D7_1036300	PCD_NEG	MBS_NEG	0.6707
P. falciparum 3D7	merozoite surface protein (MSP3.8)	Exon 1 of 1	PF3D7_1036300	PCD_POS	MBS_NEG	0.5822
P. falciparum 3D7	merozoite surface protein (MSP3.8)	Exon 1 of 1	PF3D7_1036300	PCD_POS	PCD_NEG	0.9953
P. falciparum 3D7	merozoite surface protein 1 (MSP1)	Segment 1	PF3D7_0930300	MBS_NEG	PCD_NEG	0.054
P. falciparum 3D7	merozoite surface protein 1 (MSP1)	Segment 1	PF3D7_0930300	MBS_POS	MBS_NEG	0.9747
P. falciparum 3D7	merozoite surface protein 1 (MSP1)	Segment 1	PF3D7_0930300	MBS_POS	PCD_NEG	0.1963
P. falciparum 3D7	merozoite surface protein 1 (MSP1)	Segment 1	PF3D7_0930300	MBS_POS	PCD_POS	0.0858
P. falciparum 3D7	merozoite surface protein 1 (MSP1)	Segment 1	PF3D7_0930300	PCD_NEG	PCD_POS	0.9201
P. falciparum 3D7	merozoite surface protein 1 (MSP1)	Segment 2	PF3D7_0930300	MBS_NEG	PCD_NEG	0.6691
P. falciparum 3D7	merozoite surface protein 1 (MSP1)	Segment 2	PF3D7_0930300	MBS_NEG	PCD_POS	0.6849
P. falciparum 3D7	merozoite surface protein 1 (MSP1)	Segment 2	PF3D7_0930300	MBS_POS	MBS_NEG	0.3934
P. falciparum 3D7	merozoite surface protein 1 (MSP1)	Segment 2	PF3D7_0930300	MBS_POS	PCD_NEG	0.1388
P. falciparum 3D7	merozoite surface protein 1 (MSP1)	Segment 2	PF3D7_0930300	MBS_POS	PCD_POS	0.1502
P. falciparum 3D7	merozoite surface protein 1 (MSP1)	Segment 2	PF3D7_0930300	PCD_NEG	PCD_POS	0.9997
P. falciparum 3D7	merozoite surface protein 10 (MSP10)	Exon 1 of 1	PF3D7_0620400	MBS_POS	MBS_NEG	0.3396
P. falciparum 3D7	merozoite surface protein 10 (MSP10)	Exon 1 of 1	PF3D7_0620400	MBS_POS	PCD_NEG	0.9903
P. falciparum 3D7	merozoite surface protein 10 (MSP10)	Exon 1 of 1	PF3D7_0620400	MBS_POS	PCD_POS	0.893
P. falciparum 3D7	merozoite surface protein 10 (MSP10)	Exon 1 of 1	PF3D7_0620400	PCD_NEG	MBS_NEG	0.197
P. falciparum 3D7	merozoite surface protein 10 (MSP10)	Exon 1 of 1	PF3D7_0620400	PCD_NEG	PCD_POS	0.9461
P. falciparum 3D7	merozoite surface protein 10 (MSP10)	Exon 1 of 1	PF3D7_0620400	PCD_POS	MBS_NEG	0.6723
P. falciparum 3D7	merozoite surface protein 2 (MSP2)		PF3D7_0206800	MBS_NEG	PCD_NEG	0.3103
P. falciparum 3D7	merozoite surface protein 2 (MSP2)		PF3D7_0206800	MBS_NEG	PCD_POS	0.1019
P. falciparum 3D7	merozoite surface protein 2 (MSP2)		PF3D7_0206800	MBS_POS	MBS_NEG	0.5656
P. falciparum 3D7	merozoite surface protein 2 (MSP2)		PF3D7_0206800	MBS_POS	PCD_NEG	0.1082
P. falciparum 3D7	merozoite surface protein 2 (MSP2)		PF3D7_0206800	PCD_NEG	PCD_POS	0.9067
P. falciparum 3D7	merozoite surface protein 4 (MSP4)	Exon 1	PF3D7_0207000	MBS_NEG	PCD_NEG	0.1633
P. falciparum 3D7	merozoite surface protein 4 (MSP4)	Exon 1	PF3D7_0207000	MBS_NEG	PCD_POS	0.1027
P. falciparum 3D7	merozoite surface protein 4 (MSP4)	Exon 1	PF3D7_0207000	MBS_POS	MBS_NEG	0.8856
P. falciparum 3D7	merozoite surface protein 4 (MSP4)	Exon 1	PF3D7_0207000	MBS_POS	PCD_NEG	0.2038
P. falciparum 3D7	merozoite surface protein 4 (MSP4)	Exon 1	PF3D7_0207000	MBS_POS	PCD_POS	0.1342
P. falciparum 3D7	merozoite surface protein 4 (MSP4)	Exon 1	PF3D7_0207000	PCD_NEG	PCD_POS	0.9783
P. falciparum 3D7	merozoite surface protein 4 (MSP4)	Exon 1 of 2	PF3D7_0207000	MBS_NEG	PCD_NEG	0.1323
P. falciparum 3D7	merozoite surface protein 4 (MSP4)	Exon 1 of 2	PF3D7_0207000	MBS_NEG	PCD_POS	0.1182
P. falciparum 3D7	merozoite surface protein 4 (MSP4)	Exon 1 of 2	PF3D7_0207000	MBS_POS	MBS_NEG	0.8912
P. falciparum 3D7	merozoite surface protein 4 (MSP4)	Exon 1 of 2	PF3D7_0207000	MBS_POS	PCD_NEG	0.1849
P. falciparum 3D7	merozoite surface protein 4 (MSP4)	Exon 1 of 2	PF3D7_0207000	MBS_POS	PCD_POS	0.1504
P. falciparum 3D7	merozoite surface protein 4 (MSP4)	Exon 1 of 2	PF3D7_0207000	PCD_NEG	PCD_POS	0.9934
P. falciparum 3D7	merozoite surface protein 4 (MSP4)	Exon 2 of 2	PF3D7_0207000	MBS_NEG	PCD_POS	0.9803
P. falciparum 3D7	merozoite surface protein 4 (MSP4)	Exon 2 of 2	PF3D7_0207000	MBS_POS	MBS_NEG	0.9601
P. falciparum 3D7	merozoite surface protein 4 (MSP4)	Exon 2 of 2	PF3D7_0207000	MBS_POS	PCD_NEG	0.1486
P. falciparum 3D7	merozoite surface protein 4 (MSP4)	Exon 2 of 2	PF3D7_0207000	MBS_POS	PCD_POS	0.9001
P. falciparum 3D7	merozoite surface protein 4 (MSP4)	Exon 2 of 2	PF3D7_0207000	PCD_POS	PCD_NEG	0.3079
P. falciparum 3D7	merozoite surface protein 5 (MSP5)	Exon 1	PF3D7_0206900.1	MBS_NEG	MBS_POS	0.839
P. falciparum 3D7	merozoite surface protein 5 (MSP5)	Exon 1	PF3D7_0206900.1	PCD_NEG	MBS_NEG	0.7586
P. falciparum 3D7	merozoite surface protein 5 (MSP5)	Exon 1	PF3D7_0206900.1	PCD_NEG	MBS_POS	0.5135
P. falciparum 3D7	merozoite surface protein 5 (MSP5)	Exon 1	PF3D7_0206900.1	PCD_POS	MBS_NEG	0.4713
P. falciparum 3D7	merozoite surface protein 5 (MSP5)	Exon 1	PF3D7_0206900.1	PCD_POS	MBS_POS	0.3281
P. falciparum 3D7	merozoite surface protein 5 (MSP5)	Exon 1	PF3D7_0206900.1	PCD_POS	PCD_NEG	0.9576
P. falciparum 3D7	merozoite surface protein 5 (MSP5)	Exon 1 of 2	PF3D7_0206900.1	MBS_POS	MBS_NEG	0.6543
P. falciparum 3D7	merozoite surface protein 5 (MSP5)	Exon 1 of 2	PF3D7_0206900.1	MBS_POS	PCD_NEG	0.8971
P. falciparum 3D7	merozoite surface protein 5 (MSP5)	Exon 1 of 2	PF3D7_0206900.1	MBS_POS	PCD_POS	0.8639
P. falciparum 3D7	merozoite surface protein 5 (MSP5)	Exon 1 of 2	PF3D7_0206900.1	PCD_NEG	MBS_NEG	0.9359
P. falciparum 3D7	merozoite surface protein 5 (MSP5)	Exon 1 of 2	PF3D7_0206900.1	PCD_NEG	PCD_POS	0.9988
P. falciparum 3D7	merozoite surface protein 5 (MSP5)	Exon 1 of 2	PF3D7_0206900.1	PCD_POS	MBS_NEG	0.9854
P. falciparum 3D7	merozoite surface protein 7 (MSP7)		PF3D7_1335100	MBS_NEG	PCD_NEG	1
P. falciparum 3D7	merozoite surface protein 7 (MSP7)		PF3D7_1335100	MBS_POS	MBS_NEG	0.3437
P. falciparum 3D7	merozoite surface protein 7 (MSP7)		PF3D7_1335100	MBS_POS	PCD_NEG	0.4035
P. falciparum 3D7	merozoite surface protein 7 (MSP7)		PF3D7_1335100	MBS_POS	PCD_POS	0.5402
P. falciparum 3D7	merozoite surface protein 7 (MSP7)		PF3D7_1335100	PCD_POS	MBS_NEG	0.9979
P. falciparum 3D7	merozoite surface protein 7 (MSP7)		PF3D7_1335100	PCD_POS	PCD_NEG	0.9976
P. falciparum 3D7	merozoite surface protein 9 (MSP9)	Exon 1 Segment 1	PF3D7_1228600	MBS_POS	MBS_NEG	0.8718
P. falciparum 3D7	merozoite surface protein 9 (MSP9)	Exon 1 Segment 1	PF3D7_1228600	MBS_POS	PCD_POS	0.9838
P. falciparum 3D7	merozoite surface protein 9 (MSP9)	Exon 1 Segment 1	PF3D7_1228600	PCD_NEG	MBS_NEG	0.4489
P. falciparum 3D7	merozoite surface protein 9 (MSP9)	Exon 1 Segment 1	PF3D7_1228600	PCD_NEG	MBS_POS	0.9959
P. falciparum 3D7	merozoite surface protein 9 (MSP9)	Exon 1 Segment 1	PF3D7_1228600	PCD_NEG	PCD_POS	0.8755
P. falciparum 3D7	merozoite surface protein 9 (MSP9)	Exon 1 Segment 1	PF3D7_1228600	PCD_POS	MBS_NEG	0.9688
P. falciparum 3D7	merozoite TRAPlike protein (MTRAP)	Exon 1 of 1	PF3D7_1028700	MBS_POS	MBS_NEG	0.8771
P. falciparum 3D7	merozoite TRAPlike protein (MTRAP)	Exon 1 of 1	PF3D7_1028700	PCD_NEG	MBS_NEG	0.1625
P. falciparum 3D7	merozoite TRAPlike protein (MTRAP)	Exon 1 of 1	PF3D7_1028700	PCD_NEG	MBS_POS	0.9281
P. falciparum 3D7	merozoite TRAPlike protein (MTRAP)	Exon 1 of 1	PF3D7_1028700	PCD_POS	MBS_POS	0.4048
P. falciparum 3D7	merozoite TRAPlike protein (MTRAP)	Exon 1 of 1	PF3D7_1028700	PCD_POS	PCD_NEG	0.5786
P. falciparum 3D7	MSP7like protein (MSRP2)	Exon 1 of 1	PF3D7_1334800	MBS_POS	MBS_NEG	0.4097
P. falciparum 3D7	MSP7like protein (MSRP2)	Exon 1 of 1	PF3D7_1334800	MBS_POS	PCD_POS	0.9782
P. falciparum 3D7	MSP7like protein (MSRP2)	Exon 1 of 1	PF3D7_1334800	PCD_NEG	MBS_NEG	0.1027
P. falciparum 3D7	MSP7like protein (MSRP2)	Exon 1 of 1	PF3D7_1334800	PCD_NEG	MBS_POS	1
P. falciparum 3D7	MSP7like protein (MSRP2)	Exon 1 of 1	PF3D7_1334800	PCD_NEG	PCD_POS	0.9515
P. falciparum 3D7	MSP7like protein (MSRP2)	Exon 1 of 1	PF3D7_1334800	PCD_POS	MBS_NEG	0.4843
P. falciparum 3D7	Nacetylglucosamine transferase (GPI1)	Exon 2 of 10	PF3D7_0618900	MBS_NEG	PCD_NEG	0.8261
P. falciparum 3D7	Nacetylglucosamine transferase (GPI1)	Exon 2 of 10	PF3D7_0618900	MBS_POS	MBS_NEG	0.9722
P. falciparum 3D7	Nacetylglucosamine transferase (GPI1)	Exon 2 of 10	PF3D7_0618900	MBS_POS	PCD_NEG	0.785
P. falciparum 3D7	Nacetylglucosamine transferase (GPI1)	Exon 2 of 10	PF3D7_0618900	MBS_POS	PCD_POS	0.9918
P. falciparum 3D7	Nacetylglucosamine transferase (GPI1)	Exon 2 of 10	PF3D7_0618900	PCD_POS	MBS_NEG	0.999
P. falciparum 3D7	Nacetylglucosamine transferase (GPI1)	Exon 2 of 10	PF3D7_0618900	PCD_POS	PCD_NEG	0.8593
P. falciparum 3D7	Ndc80 homologue, putative	Exon 1 of 5	PF3D7_0616200	MBS_POS	MBS_NEG	0.6895
P. falciparum 3D7	Ndc80 homologue, putative	Exon 1 of 5	PF3D7_0616200	MBS_POS	PCD_NEG	0.9972
P. falciparum 3D7	Ndc80 homologue, putative	Exon 1 of 5	PF3D7_0616200	PCD_NEG	MBS_NEG	0.5603
P. falciparum 3D7	Ndc80 homologue, putative	Exon 1 of 5	PF3D7_0616200	PCD_POS	MBS_POS	0.8511
P. falciparum 3D7	Ndc80 homologue, putative	Exon 1 of 5	PF3D7_0616200	PCD_POS	PCD_NEG	0.5644
P. falciparum 3D7	nonSERCAtype Ca2 transporting PATPase (ATP4)	Exon 1 Segment 1	PF3D7_1211900	MBS_POS	MBS_NEG	0.7654
P. falciparum 3D7	nonSERCAtype Ca2 transporting PATPase (ATP4)	Exon 1 Segment 1	PF3D7_1211900	PCD_NEG	MBS_NEG	0.2045
P. falciparum 3D7	nonSERCAtype Ca2 transporting PATPase (ATP4)	Exon 1 Segment 1	PF3D7_1211900	PCD_NEG	MBS_POS	0.9872
P. falciparum 3D7	nonSERCAtype Ca2 transporting PATPase (ATP4)	Exon 1 Segment 1	PF3D7_1211900	PCD_POS	MBS_POS	0.5339
P. falciparum 3D7	nonSERCAtype Ca2 transporting PATPase (ATP4)	Exon 1 Segment 1	PF3D7_1211900	PCD_POS	PCD_NEG	0.5346
P. falciparum 3D7	NOT family protein, putative	Exon 1 Segment 1	PF3D7_1417200	MBS_POS	MBS_NEG	0.6338
P. falciparum 3D7	NOT family protein, putative	Exon 1 Segment 1	PF3D7_1417200	PCD_NEG	MBS_POS	0.9461
P. falciparum 3D7	NOT family protein, putative	Exon 1 Segment 1	PF3D7_1417200	PCD_NEG	PCD_POS	0.9923
P. falciparum 3D7	NOT family protein, putative	Exon 1 Segment 1	PF3D7_1417200	PCD_POS	MBS_NEG	0.1873
P. falciparum 3D7	NOT family protein, putative	Exon 1 Segment 1	PF3D7_1417200	PCD_POS	MBS_POS	0.9898
P. falciparum 3D7	NOT family protein, putative	Exon 1 Segment 5	PF3D7_1417200	MBS_POS	MBS_NEG	0.7724
P. falciparum 3D7	NOT family protein, putative	Exon 1 Segment 5	PF3D7_1417200	MBS_POS	PCD_NEG	0.9759
P. falciparum 3D7	NOT family protein, putative	Exon 1 Segment 5	PF3D7_1417200	PCD_NEG	MBS_NEG	0.8756
P. falciparum 3D7	NOT family protein, putative	Exon 1 Segment 5	PF3D7_1417200	PCD_POS	MBS_NEG	0.5335
P. falciparum 3D7	NOT family protein, putative	Exon 1 Segment 5	PF3D7_1417200	PCD_POS	MBS_POS	0.9999
P. falciparum 3D7	NOT family protein, putative	Exon 1 Segment 5	PF3D7_1417200	PCD_POS	PCD_NEG	0.9325
P. falciparum 3D7	nucleosome assembly protein (NAPL)	Exon 3	PF3D7_1203700	MBS_NEG	PCD_POS	0.9994
P. falciparum 3D7	nucleosome assembly protein (NAPL)	Exon 3	PF3D7_1203700	MBS_POS	MBS_NEG	0.2924
P. falciparum 3D7	nucleosome assembly protein (NAPL)	Exon 3	PF3D7_1203700	MBS_POS	PCD_NEG	0.693
P. falciparum 3D7	nucleosome assembly protein (NAPL)	Exon 3	PF3D7_1203700	MBS_POS	PCD_POS	0.3676
P. falciparum 3D7	nucleosome assembly protein (NAPL)	Exon 3	PF3D7_1203700	PCD_NEG	MBS_NEG	0.828
P. falciparum 3D7	nucleosome assembly protein (NAPL)	Exon 3	PF3D7_1203700	PCD_NEG	PCD_POS	0.8706
P. falciparum 3D7	parasiteinfected erythrocyte surface protein (PIESP2)	Exon 2	PF3D7_0501200	MBS_NEG	PCD_NEG	0.9999
P. falciparum 3D7	parasiteinfected erythrocyte surface protein (PIESP2)	Exon 2	PF3D7_0501200	MBS_NEG	PCD_POS	0.9961
P. falciparum 3D7	parasiteinfected erythrocyte surface protein (PIESP2)	Exon 2	PF3D7_0501200	MBS_POS	MBS_NEG	0.7773
P. falciparum 3D7	parasiteinfected erythrocyte surface protein (PIESP2)	Exon 2	PF3D7_0501200	MBS_POS	PCD_NEG	0.7969
P. falciparum 3D7	parasiteinfected erythrocyte surface protein (PIESP2)	Exon 2	PF3D7_0501200	MBS_POS	PCD_POS	0.7608
P. falciparum 3D7	parasiteinfected erythrocyte surface protein (PIESP2)	Exon 2	PF3D7_0501200	PCD_NEG	PCD_POS	0.9989
P. falciparum 3D7	parasitophorous vacuolar protein 1 (PV1)	Exon 1 Segment 1	PF3D7_1129100	MBS_POS	MBS_NEG	0.9842
P. falciparum 3D7	parasitophorous vacuolar protein 1 (PV1)	Exon 1 Segment 1	PF3D7_1129100	MBS_POS	PCD_POS	0.9992
P. falciparum 3D7	parasitophorous vacuolar protein 1 (PV1)	Exon 1 Segment 1	PF3D7_1129100	PCD_NEG	MBS_NEG	0.9155
P. falciparum 3D7	parasitophorous vacuolar protein 1 (PV1)	Exon 1 Segment 1	PF3D7_1129100	PCD_NEG	MBS_POS	0.9998
P. falciparum 3D7	parasitophorous vacuolar protein 1 (PV1)	Exon 1 Segment 1	PF3D7_1129100	PCD_NEG	PCD_POS	0.9933
P. falciparum 3D7	parasitophorous vacuolar protein 1 (PV1)	Exon 1 Segment 1	PF3D7_1129100	PCD_POS	MBS_NEG	0.9932
P. falciparum 3D7	PF70 protein (PF70)	Exon 2 of 2	PF3D7_1002100	MBS_POS	MBS_NEG	0.3287
P. falciparum 3D7	PF70 protein (PF70)	Exon 2 of 2	PF3D7_1002100	PCD_NEG	MBS_POS	0.9839
P. falciparum 3D7	PF70 protein (PF70)	Exon 2 of 2	PF3D7_1002100	PCD_POS	MBS_POS	0.8009
P. falciparum 3D7	PF70 protein (PF70)	Exon 2 of 2	PF3D7_1002100	PCD_POS	PCD_NEG	0.8815
P. falciparum 3D7	phd finger protein, putative	Exon 1 Segment 3	PF3D7_0310200	MBS_POS	MBS_NEG	0.9571
P. falciparum 3D7	phd finger protein, putative	Exon 1 Segment 3	PF3D7_0310200	PCD_NEG	MBS_NEG	0.1937
P. falciparum 3D7	phd finger protein, putative	Exon 1 Segment 3	PF3D7_0310200	PCD_NEG	MBS_POS	0.8642
P. falciparum 3D7	phd finger protein, putative	Exon 1 Segment 3	PF3D7_0310200	PCD_POS	MBS_NEG	0.1431
P. falciparum 3D7	phd finger protein, putative	Exon 1 Segment 3	PF3D7_0310200	PCD_POS	MBS_POS	0.7527
P. falciparum 3D7	phd finger protein, putative	Exon 1 Segment 3	PF3D7_0310200	PCD_POS	PCD_NEG	0.9872
P. falciparum 3D7	phosphatidylcholinesterol acyltransferase precursor, putative (PL)	Exon 1 of 1	PF3D7_0629300	MBS_POS	MBS_NEG	0.9326
P. falciparum 3D7	phosphatidylcholinesterol acyltransferase precursor, putative (PL)	Exon 1 of 1	PF3D7_0629300	MBS_POS	PCD_NEG	0.9988
P. falciparum 3D7	phosphatidylcholinesterol acyltransferase precursor, putative (PL)	Exon 1 of 1	PF3D7_0629300	PCD_NEG	MBS_NEG	0.9172
P. falciparum 3D7	phosphatidylcholinesterol acyltransferase precursor, putative (PL)	Exon 1 of 1	PF3D7_0629300	PCD_POS	MBS_POS	0.6112
P. falciparum 3D7	phosphatidylcholinesterol acyltransferase precursor, putative (PL)	Exon 1 of 1	PF3D7_0629300	PCD_POS	PCD_NEG	0.2847
P. falciparum 3D7	plasmepsin X	Exon 1 Segment 1	PF3D7_0808200	MBS_POS	MBS_NEG	0.9568
P. falciparum 3D7	plasmepsin X	Exon 1 Segment 1	PF3D7_0808200	MBS_POS	PCD_NEG	0.9796
P. falciparum 3D7	plasmepsin X	Exon 1 Segment 1	PF3D7_0808200	PCD_NEG	MBS_NEG	0.9993
P. falciparum 3D7	plasmepsin X	Exon 1 Segment 1	PF3D7_0808200	PCD_POS	MBS_NEG	0.7816
P. falciparum 3D7	plasmepsin X	Exon 1 Segment 1	PF3D7_0808200	PCD_POS	MBS_POS	0.9977
P. falciparum 3D7	plasmepsin X	Exon 1 Segment 1	PF3D7_0808200	PCD_POS	PCD_NEG	0.8852
P. falciparum 3D7	Plasmodium exported protein (hyp2), unknown function	Exon 2 of 2	PF3D7_1002000	MBS_NEG	PCD_NEG	0.9809
P. falciparum 3D7	Plasmodium exported protein (hyp2), unknown function	Exon 2 of 2	PF3D7_1002000	MBS_POS	MBS_NEG	0.4568
P. falciparum 3D7	Plasmodium exported protein (hyp2), unknown function	Exon 2 of 2	PF3D7_1002000	MBS_POS	PCD_NEG	0.385
P. falciparum 3D7	Plasmodium exported protein (hyp2), unknown function	Exon 2 of 2	PF3D7_1002000	MBS_POS	PCD_POS	0.7908
P. falciparum 3D7	Plasmodium exported protein (hyp2), unknown function	Exon 2 of 2	PF3D7_1002000	PCD_POS	MBS_NEG	0.9493
P. falciparum 3D7	Plasmodium exported protein (hyp2), unknown function	Exon 2 of 2	PF3D7_1002000	PCD_POS	PCD_NEG	0.8688
P. falciparum 3D7	Plasmodium exported protein (PHISTalike), unknown function	Exon 1 Segment 2	PF3D7_1322200	MBS_POS	MBS_NEG	0.9255
P. falciparum 3D7	Plasmodium exported protein (PHISTalike), unknown function	Exon 1 Segment 2	PF3D7_1322200	PCD_NEG	MBS_POS	0.3823
P. falciparum 3D7	Plasmodium exported protein (PHISTalike), unknown function	Exon 1 Segment 2	PF3D7_1322200	PCD_NEG	PCD_POS	0.9
P. falciparum 3D7	Plasmodium exported protein (PHISTalike), unknown function	Exon 1 Segment 2	PF3D7_1322200	PCD_POS	MBS_NEG	0.1061
P. falciparum 3D7	Plasmodium exported protein (PHISTalike), unknown function	Exon 1 Segment 2	PF3D7_1322200	PCD_POS	MBS_POS	0.756
P. falciparum 3D7	Plasmodium exported protein (PHISTb), unknown function	Exon 2 of 2	PF3D7_1477500	MBS_NEG	PCD_NEG	0.9913
P. falciparum 3D7	Plasmodium exported protein (PHISTb), unknown function	Exon 2 of 2	PF3D7_1477500	MBS_POS	MBS_NEG	0.9408
P. falciparum 3D7	Plasmodium exported protein (PHISTb), unknown function	Exon 2 of 2	PF3D7_1477500	MBS_POS	PCD_NEG	0.894
P. falciparum 3D7	Plasmodium exported protein (PHISTb), unknown function	Exon 2 of 2	PF3D7_1477500	MBS_POS	PCD_POS	0.9966
P. falciparum 3D7	Plasmodium exported protein (PHISTb), unknown function	Exon 2 of 2	PF3D7_1477500	PCD_POS	MBS_NEG	0.9736
P. falciparum 3D7	Plasmodium exported protein (PHISTb), unknown function	Exon 2 of 2	PF3D7_1477500	PCD_POS	PCD_NEG	0.9317
P. falciparum 3D7	Plasmodium exported protein (PHISTb), unknown function (GEXP05)	Exon 2 of 2	PF3D7_0936600	MBS_NEG	MBS_POS	0.6417
P. falciparum 3D7	Plasmodium exported protein (PHISTb), unknown function (GEXP05)	Exon 2 of 2	PF3D7_0936600	PCD_NEG	MBS_NEG	0.6921
P. falciparum 3D7	Plasmodium exported protein (PHISTb), unknown function (GEXP05)	Exon 2 of 2	PF3D7_0936600	PCD_NEG	MBS_POS	0.2925
P. falciparum 3D7	Plasmodium exported protein (PHISTb), unknown function (GEXP05)	Exon 2 of 2	PF3D7_0936600	PCD_POS	MBS_NEG	0.7418
P. falciparum 3D7	Plasmodium exported protein (PHISTb), unknown function (GEXP05)	Exon 2 of 2	PF3D7_0936600	PCD_POS	MBS_POS	0.3225
P. falciparum 3D7	Plasmodium exported protein (PHISTb), unknown function (GEXP05)	Exon 2 of 2	PF3D7_0936600	PCD_POS	PCD_NEG	1
P. falciparum 3D7	Plasmodium exported protein (PHISTc), unknown function	Exon 2 Segment 1	PF3D7_0801000	MBS_POS	MBS_NEG	0.314
P. falciparum 3D7	Plasmodium exported protein (PHISTc), unknown function	Exon 2 Segment 1	PF3D7_0801000	MBS_POS	PCD_NEG	0.6117
P. falciparum 3D7	Plasmodium exported protein (PHISTc), unknown function	Exon 2 Segment 1	PF3D7_0801000	MBS_POS	PCD_POS	0.9815
P. falciparum 3D7	Plasmodium exported protein (PHISTc), unknown function	Exon 2 Segment 1	PF3D7_0801000	PCD_NEG	MBS_NEG	0.9373
P. falciparum 3D7	Plasmodium exported protein (PHISTc), unknown function	Exon 2 Segment 1	PF3D7_0801000	PCD_POS	MBS_NEG	0.3337
P. falciparum 3D7	Plasmodium exported protein (PHISTc), unknown function	Exon 2 Segment 1	PF3D7_0801000	PCD_POS	PCD_NEG	0.7344
P. falciparum 3D7	Plasmodium exported protein (PHISTc), unknown function	Exon 2 Segment 2	PF3D7_0801000	MBS_NEG	PCD_NEG	0.9204
P. falciparum 3D7	Plasmodium exported protein (PHISTc), unknown function	Exon 2 Segment 2	PF3D7_0801000	MBS_NEG	PCD_POS	0.9617
P. falciparum 3D7	Plasmodium exported protein (PHISTc), unknown function	Exon 2 Segment 2	PF3D7_0801000	MBS_POS	MBS_NEG	0.8651
P. falciparum 3D7	Plasmodium exported protein (PHISTc), unknown function	Exon 2 Segment 2	PF3D7_0801000	MBS_POS	PCD_NEG	0.6832
P. falciparum 3D7	Plasmodium exported protein (PHISTc), unknown function	Exon 2 Segment 2	PF3D7_0801000	MBS_POS	PCD_POS	0.7463
P. falciparum 3D7	Plasmodium exported protein (PHISTc), unknown function	Exon 2 Segment 2	PF3D7_0801000	PCD_POS	PCD_NEG	0.9999
P. falciparum 3D7	Plasmodium exported protein (PHISTc), unknown function	Exon 2 of 2	PF3D7_1001700	MBS_NEG	MBS_POS	0.2385
P. falciparum 3D7	Plasmodium exported protein (PHISTc), unknown function	Exon 2 of 2	PF3D7_1001700	MBS_NEG	PCD_NEG	0.9982
P. falciparum 3D7	Plasmodium exported protein (PHISTc), unknown function	Exon 2 of 2	PF3D7_1001700	PCD_NEG	MBS_POS	0.3658
P. falciparum 3D7	Plasmodium exported protein (PHISTc), unknown function	Exon 2 of 2	PF3D7_1001700	PCD_POS	MBS_NEG	0.9364
P. falciparum 3D7	Plasmodium exported protein (PHISTc), unknown function	Exon 2 of 2	PF3D7_1001700	PCD_POS	MBS_POS	0.1776
P. falciparum 3D7	Plasmodium exported protein (PHISTc), unknown function	Exon 2 of 2	PF3D7_1001700	PCD_POS	PCD_NEG	0.9169
P. falciparum 3D7	Plasmodium exported protein (PHISTc), unknown function	Exon 2 of 2	PF3D7_1001800	MBS_NEG	MBS_POS	0.9994
P. falciparum 3D7	Plasmodium exported protein (PHISTc), unknown function	Exon 2 of 2	PF3D7_1001800	PCD_NEG	MBS_NEG	0.983
P. falciparum 3D7	Plasmodium exported protein (PHISTc), unknown function	Exon 2 of 2	PF3D7_1001800	PCD_NEG	MBS_POS	0.9863
P. falciparum 3D7	Plasmodium exported protein (PHISTc), unknown function	Exon 2 of 2	PF3D7_1001800	PCD_POS	MBS_NEG	0.1501
P. falciparum 3D7	Plasmodium exported protein (PHISTc), unknown function	Exon 2 of 2	PF3D7_1001800	PCD_POS	MBS_POS	0.4227
P. falciparum 3D7	Plasmodium exported protein (PHISTc), unknown function	Exon 2 of 2	PF3D7_1001800	PCD_POS	PCD_NEG	0.3964
P. falciparum 3D7	Plasmodium exported protein, unknown function	Exon 2 Segment 1	PF3D7_0301700	MBS_POS	MBS_NEG	0.9096
P. falciparum 3D7	Plasmodium exported protein, unknown function	Exon 2 Segment 1	PF3D7_0301700	MBS_POS	PCD_NEG	0.9983
P. falciparum 3D7	Plasmodium exported protein, unknown function	Exon 2 Segment 1	PF3D7_0301700	MBS_POS	PCD_POS	0.9719
P. falciparum 3D7	Plasmodium exported protein, unknown function	Exon 2 Segment 1	PF3D7_0301700	PCD_NEG	MBS_NEG	0.8906
P. falciparum 3D7	Plasmodium exported protein, unknown function	Exon 2 Segment 1	PF3D7_0301700	PCD_NEG	PCD_POS	0.9834
P. falciparum 3D7	Plasmodium exported protein, unknown function	Exon 2 Segment 1	PF3D7_0301700	PCD_POS	MBS_NEG	0.9964
P. falciparum 3D7	Plasmodium exported protein, unknown function	Exon 2 Segment 1	PF3D7_0730800.1	MBS_POS	MBS_NEG	1
P. falciparum 3D7	Plasmodium exported protein, unknown function	Exon 2 Segment 1	PF3D7_0730800.1	PCD_NEG	MBS_NEG	0.2995
P. falciparum 3D7	Plasmodium exported protein, unknown function	Exon 2 Segment 1	PF3D7_0730800.1	PCD_NEG	MBS_POS	0.7047
P. falciparum 3D7	Plasmodium exported protein, unknown function	Exon 2 Segment 1	PF3D7_0730800.1	PCD_POS	MBS_NEG	0.3821
P. falciparum 3D7	Plasmodium exported protein, unknown function	Exon 2 Segment 1	PF3D7_0730800.1	PCD_POS	MBS_POS	0.718
P. falciparum 3D7	Plasmodium exported protein, unknown function	Exon 2 Segment 1	PF3D7_0730800.1	PCD_POS	PCD_NEG	1
P. falciparum 3D7	Plasmodium exported protein, unknown function	Exon 2 of 2	PF3D7_0831400	MBS_POS	MBS_NEG	1
P. falciparum 3D7	Plasmodium exported protein, unknown function	Exon 2 of 2	PF3D7_0831400	PCD_NEG	MBS_NEG	0.9664
P. falciparum 3D7	Plasmodium exported protein, unknown function	Exon 2 of 2	PF3D7_0831400	PCD_NEG	MBS_POS	0.9933
P. falciparum 3D7	Plasmodium exported protein, unknown function	Exon 2 of 2	PF3D7_0831400	PCD_POS	MBS_NEG	0.865
P. falciparum 3D7	Plasmodium exported protein, unknown function	Exon 2 of 2	PF3D7_0831400	PCD_POS	MBS_POS	0.9593
P. falciparum 3D7	Plasmodium exported protein, unknown function	Exon 2 of 2	PF3D7_0831400	PCD_POS	PCD_NEG	0.9887
P. falciparum 3D7	Plasmodium exported protein, unknown function	Exon 2 of 2	PF3D7_1302000	MBS_NEG	MBS_POS	0.8569
P. falciparum 3D7	Plasmodium exported protein, unknown function	Exon 2 of 2	PF3D7_1302000	PCD_NEG	MBS_NEG	0.9996
P. falciparum 3D7	Plasmodium exported protein, unknown function	Exon 2 of 2	PF3D7_1302000	PCD_NEG	MBS_POS	0.8574
P. falciparum 3D7	Plasmodium exported protein, unknown function	Exon 2 of 2	PF3D7_1302000	PCD_POS	MBS_NEG	0.9428
P. falciparum 3D7	Plasmodium exported protein, unknown function	Exon 2 of 2	PF3D7_1302000	PCD_POS	MBS_POS	0.707
P. falciparum 3D7	Plasmodium exported protein, unknown function	Exon 2 of 2	PF3D7_1302000	PCD_POS	PCD_NEG	0.9756
P. falciparum 3D7	Plasmodium exported protein, unknown function	Exon 2 Segment 1	PF3D7_1353100	MBS_NEG	PCD_NEG	0.9988
P. falciparum 3D7	Plasmodium exported protein, unknown function	Exon 2 Segment 1	PF3D7_1353100	MBS_POS	MBS_NEG	0.9974
P. falciparum 3D7	Plasmodium exported protein, unknown function	Exon 2 Segment 1	PF3D7_1353100	MBS_POS	PCD_NEG	0.9929
P. falciparum 3D7	Plasmodium exported protein, unknown function	Exon 2 Segment 1	PF3D7_1353100	MBS_POS	PCD_POS	1
P. falciparum 3D7	Plasmodium exported protein, unknown function	Exon 2 Segment 1	PF3D7_1353100	PCD_POS	MBS_NEG	0.9971
P. falciparum 3D7	Plasmodium exported protein, unknown function	Exon 2 Segment 1	PF3D7_1353100	PCD_POS	PCD_NEG	0.9911
P. falciparum 3D7	Plasmodium exported protein, unknown function	Exon 2	PF3D7_1476600	MBS_POS	MBS_NEG	0.6039
P. falciparum 3D7	Plasmodium exported protein, unknown function	Exon 2	PF3D7_1476600	MBS_POS	PCD_NEG	0.9582
P. falciparum 3D7	Plasmodium exported protein, unknown function	Exon 2	PF3D7_1476600	PCD_NEG	MBS_NEG	0.738
P. falciparum 3D7	Plasmodium exported protein, unknown function	Exon 2	PF3D7_1476600	PCD_POS	MBS_NEG	0.2469
P. falciparum 3D7	Plasmodium exported protein, unknown function	Exon 2	PF3D7_1476600	PCD_POS	MBS_POS	0.9983
P. falciparum 3D7	Plasmodium exported protein, unknown function	Exon 2	PF3D7_1476600	PCD_POS	PCD_NEG	0.8334
P. falciparum 3D7	Plasmodium exported protein, unknown function (GEXP18)	Exon 2 of 2	PF3D7_0402400	MBS_POS	MBS_NEG	0.6679
P. falciparum 3D7	Plasmodium exported protein, unknown function (GEXP18)	Exon 2 of 2	PF3D7_0402400	MBS_POS	PCD_NEG	0.9236
P. falciparum 3D7	Plasmodium exported protein, unknown function (GEXP18)	Exon 2 of 2	PF3D7_0402400	MBS_POS	PCD_POS	0.9999
P. falciparum 3D7	Plasmodium exported protein, unknown function (GEXP18)	Exon 2 of 2	PF3D7_0402400	PCD_NEG	MBS_NEG	0.9071
P. falciparum 3D7	Plasmodium exported protein, unknown function (GEXP18)	Exon 2 of 2	PF3D7_0402400	PCD_POS	MBS_NEG	0.4991
P. falciparum 3D7	Plasmodium exported protein, unknown function (GEXP18)	Exon 2 of 2	PF3D7_0402400	PCD_POS	PCD_NEG	0.8941
P. falciparum 3D7	premRNAprocessingsplicing factor 8, putative (PRPF8)	Exon 2 Segment 1	PF3D7_0405400	MBS_POS	MBS_NEG	0.9756
P. falciparum 3D7	premRNAprocessingsplicing factor 8, putative (PRPF8)	Exon 2 Segment 1	PF3D7_0405400	MBS_POS	PCD_NEG	0.9912
P. falciparum 3D7	premRNAprocessingsplicing factor 8, putative (PRPF8)	Exon 2 Segment 1	PF3D7_0405400	PCD_NEG	MBS_NEG	0.9989
P. falciparum 3D7	premRNAprocessingsplicing factor 8, putative (PRPF8)	Exon 2 Segment 1	PF3D7_0405400	PCD_POS	MBS_NEG	0.9357
P. falciparum 3D7	premRNAprocessingsplicing factor 8, putative (PRPF8)	Exon 2 Segment 1	PF3D7_0405400	PCD_POS	MBS_POS	1
P. falciparum 3D7	premRNAprocessingsplicing factor 8, putative (PRPF8)	Exon 2 Segment 1	PF3D7_0405400	PCD_POS	PCD_NEG	0.9779
P. falciparum 3D7	probable protein, unknown function	Exon 1 of 1	PF3D7_1035100	MBS_POS	MBS_NEG	0.8578
P. falciparum 3D7	probable protein, unknown function	Exon 1 of 1	PF3D7_1035100	PCD_NEG	MBS_NEG	0.3093
P. falciparum 3D7	probable protein, unknown function	Exon 1 of 1	PF3D7_1035100	PCD_NEG	MBS_POS	0.9849
P. falciparum 3D7	probable protein, unknown function	Exon 1 of 1	PF3D7_1035100	PCD_POS	MBS_NEG	0.0518
P. falciparum 3D7	probable protein, unknown function	Exon 1 of 1	PF3D7_1035100	PCD_POS	MBS_POS	0.727
P. falciparum 3D7	probable protein, unknown function	Exon 1 of 1	PF3D7_1035100	PCD_POS	PCD_NEG	0.795
P. falciparum 3D7	probable protein, unknown function	Exon 1 of 1	PF3D7_1035800	MBS_NEG	MBS_POS	0.9986
P. falciparum 3D7	probable protein, unknown function	Exon 1 of 1	PF3D7_1035800	PCD_NEG	MBS_NEG	0.6648
P. falciparum 3D7	probable protein, unknown function	Exon 1 of 1	PF3D7_1035800	PCD_NEG	MBS_POS	0.8265
P. falciparum 3D7	probable protein, unknown function	Exon 1 of 1	PF3D7_1035800	PCD_POS	MBS_NEG	0.7239
P. falciparum 3D7	probable protein, unknown function	Exon 1 of 1	PF3D7_1035800	PCD_POS	MBS_POS	0.8363
P. falciparum 3D7	probable protein, unknown function	Exon 1 of 1	PF3D7_1035800	PCD_POS	PCD_NEG	1
P. falciparum 3D7	proteasome subunit alpha type 5, putative	Exon 2 Segment 1	PF3D7_0807800	MBS_POS	MBS_NEG	0.9996
P. falciparum 3D7	proteasome subunit alpha type 5, putative	Exon 2 Segment 1	PF3D7_0807800	PCD_NEG	MBS_NEG	0.9557
P. falciparum 3D7	proteasome subunit alpha type 5, putative	Exon 2 Segment 1	PF3D7_0807800	PCD_NEG	MBS_POS	0.9959
P. falciparum 3D7	proteasome subunit alpha type 5, putative	Exon 2 Segment 1	PF3D7_0807800	PCD_POS	MBS_NEG	0.8932
P. falciparum 3D7	proteasome subunit alpha type 5, putative	Exon 2 Segment 1	PF3D7_0807800	PCD_POS	MBS_POS	0.9805
P. falciparum 3D7	proteasome subunit alpha type 5, putative	Exon 2 Segment 1	PF3D7_0807800	PCD_POS	PCD_NEG	0.9961
P. falciparum 3D7	protein kinase PK4 (PK4)	Segment 2	PF3D7_0628200	MBS_POS	MBS_NEG	0.9725
P. falciparum 3D7	protein kinase PK4 (PK4)	Segment 2	PF3D7_0628200	MBS_POS	PCD_POS	1
P. falciparum 3D7	protein kinase PK4 (PK4)	Segment 2	PF3D7_0628200	PCD_NEG	MBS_NEG	0.3354
P. falciparum 3D7	protein kinase PK4 (PK4)	Segment 2	PF3D7_0628200	PCD_NEG	MBS_POS	0.9149
P. falciparum 3D7	protein kinase PK4 (PK4)	Segment 2	PF3D7_0628200	PCD_NEG	PCD_POS	0.836
P. falciparum 3D7	protein kinase PK4 (PK4)	Segment 2	PF3D7_0628200	PCD_POS	MBS_NEG	0.9512
P. falciparum 3D7	protein kinase, putative	Exon 2 Segment 3	PF3D7_0203100	MBS_NEG	MBS_POS	0.1377
P. falciparum 3D7	protein kinase, putative	Exon 2 Segment 3	PF3D7_0203100	PCD_NEG	MBS_NEG	0.8945
P. falciparum 3D7	protein kinase, putative	Exon 2 Segment 3	PF3D7_0203100	PCD_NEG	MBS_POS	0.075
P. falciparum 3D7	protein kinase, putative	Exon 2 Segment 3	PF3D7_0203100	PCD_POS	MBS_NEG	0.33
P. falciparum 3D7	protein kinase, putative	Exon 2 Segment 3	PF3D7_0203100	PCD_POS	PCD_NEG	0.7853
P. falciparum 3D7	QF122 antigen	Exon 1 Segment 2	PF3D7_1011800	MBS_NEG	PCD_NEG	0.1166
P. falciparum 3D7	QF122 antigen	Exon 1 Segment 2	PF3D7_1011800	MBS_NEG	PCD_POS	0.8618
P. falciparum 3D7	QF122 antigen	Exon 1 Segment 2	PF3D7_1011800	MBS_POS	MBS_NEG	0.8707
P. falciparum 3D7	QF122 antigen	Exon 1 Segment 2	PF3D7_1011800	MBS_POS	PCD_NEG	0.1571
P. falciparum 3D7	QF122 antigen	Exon 1 Segment 2	PF3D7_1011800	MBS_POS	PCD_POS	0.6323
P. falciparum 3D7	QF122 antigen	Exon 1 Segment 2	PF3D7_1011800	PCD_POS	PCD_NEG	0.7203
P. falciparum 3D7	reticulocyte binding protein 2 homologue b (RH2b)	Exon 1 Segment 1	PF3D7_1335300	MBS_NEG	PCD_NEG	0.7446
P. falciparum 3D7	reticulocyte binding protein 2 homologue b (RH2b)	Exon 1 Segment 1	PF3D7_1335300	MBS_NEG	PCD_POS	0.5229
P. falciparum 3D7	reticulocyte binding protein 2 homologue b (RH2b)	Exon 1 Segment 1	PF3D7_1335300	MBS_POS	MBS_NEG	0.9553
P. falciparum 3D7	reticulocyte binding protein 2 homologue b (RH2b)	Exon 1 Segment 1	PF3D7_1335300	MBS_POS	PCD_NEG	0.6878
P. falciparum 3D7	reticulocyte binding protein 2 homologue b (RH2b)	Exon 1 Segment 1	PF3D7_1335300	MBS_POS	PCD_POS	0.5229
P. falciparum 3D7	reticulocyte binding protein 2 homologue b (RH2b)	Exon 1 Segment 1	PF3D7_1335300	PCD_NEG	PCD_POS	0.976
P. falciparum 3D7	reticulocyte binding protein 2 homologue b (RH2b)	Exon 1 Segment 2	PF3D7_1335300	MBS_POS	MBS_NEG	0.2929
P. falciparum 3D7	reticulocyte binding protein 2 homologue b (RH2b)	Exon 1 Segment 2	PF3D7_1335300	MBS_POS	PCD_NEG	0.7698
P. falciparum 3D7	reticulocyte binding protein 2 homologue b (RH2b)	Exon 1 Segment 2	PF3D7_1335300	MBS_POS	PCD_POS	0.9924
P. falciparum 3D7	reticulocyte binding protein 2 homologue b (RH2b)	Exon 1 Segment 2	PF3D7_1335300	PCD_NEG	MBS_NEG	0.7125
P. falciparum 3D7	reticulocyte binding protein 2 homologue b (RH2b)	Exon 1 Segment 2	PF3D7_1335300	PCD_POS	MBS_NEG	0.2362
P. falciparum 3D7	reticulocyte binding protein 2 homologue b (RH2b)	Exon 1 Segment 2	PF3D7_1335300	PCD_POS	PCD_NEG	0.8391
P. falciparum 3D7	reticulocyte binding protein homologue 3, pseudogene (RH3)	Exon 3 Segment 1	PF3D7_1252400	MBS_NEG	PCD_NEG	0.3219
P. falciparum 3D7	reticulocyte binding protein homologue 3, pseudogene (RH3)	Exon 3 Segment 1	PF3D7_1252400	MBS_NEG	PCD_POS	0.9666
P. falciparum 3D7	reticulocyte binding protein homologue 3, pseudogene (RH3)	Exon 3 Segment 1	PF3D7_1252400	MBS_POS	MBS_NEG	0.9949
P. falciparum 3D7	reticulocyte binding protein homologue 3, pseudogene (RH3)	Exon 3 Segment 1	PF3D7_1252400	MBS_POS	PCD_NEG	0.57
P. falciparum 3D7	reticulocyte binding protein homologue 3, pseudogene (RH3)	Exon 3 Segment 1	PF3D7_1252400	MBS_POS	PCD_POS	0.9531
P. falciparum 3D7	reticulocyte binding protein homologue 3, pseudogene (RH3)	Exon 3 Segment 1	PF3D7_1252400	PCD_POS	PCD_NEG	0.7958
P. falciparum 3D7	reticulocyte binding protein homologue 3, pseudogene (RH3)	Exon 4 Segment 3	PF3D7_1252400	MBS_NEG	MBS_POS	0.9542
P. falciparum 3D7	reticulocyte binding protein homologue 3, pseudogene (RH3)	Exon 4 Segment 3	PF3D7_1252400	PCD_NEG	MBS_NEG	0.8262
P. falciparum 3D7	reticulocyte binding protein homologue 3, pseudogene (RH3)	Exon 4 Segment 3	PF3D7_1252400	PCD_NEG	MBS_POS	0.7413
P. falciparum 3D7	reticulocyte binding protein homologue 3, pseudogene (RH3)	Exon 4 Segment 3	PF3D7_1252400	PCD_POS	MBS_NEG	0.7672
P. falciparum 3D7	reticulocyte binding protein homologue 3, pseudogene (RH3)	Exon 4 Segment 3	PF3D7_1252400	PCD_POS	MBS_POS	0.6875
P. falciparum 3D7	reticulocyte binding protein homologue 3, pseudogene (RH3)	Exon 4 Segment 3	PF3D7_1252400	PCD_POS	PCD_NEG	0.9978
P. falciparum 3D7	rhomboid protease ROM4 (ROM4)	Exon 1 of 1	PF3D7_0506900	MBS_NEG	MBS_POS	0.8616
P. falciparum 3D7	rhomboid protease ROM4 (ROM4)	Exon 1 of 1	PF3D7_0506900	PCD_NEG	MBS_NEG	0.8263
P. falciparum 3D7	rhomboid protease ROM4 (ROM4)	Exon 1 of 1	PF3D7_0506900	PCD_NEG	MBS_POS	0.5916
P. falciparum 3D7	rhomboid protease ROM4 (ROM4)	Exon 1 of 1	PF3D7_0506900	PCD_POS	MBS_NEG	0.6428
P. falciparum 3D7	rhomboid protease ROM4 (ROM4)	Exon 1 of 1	PF3D7_0506900	PCD_POS	MBS_POS	0.456
P. falciparum 3D7	rhomboid protease ROM4 (ROM4)	Exon 1 of 1	PF3D7_0506900	PCD_POS	PCD_NEG	0.9833
P. falciparum 3D7	rhoptry neck protein 2 (RON2)	Segment 1	PF3D7_1452000	MBS_POS	MBS_NEG	0.1659
P. falciparum 3D7	rhoptry neck protein 2 (RON2)	Segment 1	PF3D7_1452000	MBS_POS	PCD_NEG	0.8025
P. falciparum 3D7	rhoptry neck protein 2 (RON2)	Segment 1	PF3D7_1452000	MBS_POS	PCD_POS	0.7417
P. falciparum 3D7	rhoptry neck protein 2 (RON2)	Segment 1	PF3D7_1452000	PCD_NEG	MBS_NEG	0.3744
P. falciparum 3D7	rhoptry neck protein 2 (RON2)	Segment 1	PF3D7_1452000	PCD_NEG	PCD_POS	0.9971
P. falciparum 3D7	rhoptry neck protein 2 (RON2)	Segment 1	PF3D7_1452000	PCD_POS	MBS_NEG	0.6303
P. falciparum 3D7	rhoptry neck protein 2 (RON2)	Segment 2	PF3D7_1452000	MBS_POS	MBS_NEG	0.5979
P. falciparum 3D7	rhoptry neck protein 2 (RON2)	Segment 2	PF3D7_1452000	MBS_POS	PCD_NEG	0.8765
P. falciparum 3D7	rhoptry neck protein 2 (RON2)	Segment 2	PF3D7_1452000	MBS_POS	PCD_POS	0.9999
P. falciparum 3D7	rhoptry neck protein 2 (RON2)	Segment 2	PF3D7_1452000	PCD_NEG	MBS_NEG	0.9194
P. falciparum 3D7	rhoptry neck protein 2 (RON2)	Segment 2	PF3D7_1452000	PCD_POS	MBS_NEG	0.4283
P. falciparum 3D7	rhoptry neck protein 2 (RON2)	Segment 2	PF3D7_1452000	PCD_POS	PCD_NEG	0.8374
P. falciparum 3D7	rhoptryassociated protein 1 (RAP1)	Exon 1 Segment 1	PF3D7_1410400	MBS_POS	MBS_NEG	0.9988
P. falciparum 3D7	rhoptryassociated protein 1 (RAP1)	Exon 1 Segment 1	PF3D7_1410400	PCD_NEG	MBS_NEG	0.9535
P. falciparum 3D7	rhoptryassociated protein 1 (RAP1)	Exon 1 Segment 1	PF3D7_1410400	PCD_NEG	MBS_POS	0.9976
P. falciparum 3D7	rhoptryassociated protein 1 (RAP1)	Exon 1 Segment 1	PF3D7_1410400	PCD_POS	MBS_NEG	0.6707
P. falciparum 3D7	rhoptryassociated protein 1 (RAP1)	Exon 1 Segment 1	PF3D7_1410400	PCD_POS	MBS_POS	0.9229
P. falciparum 3D7	rhoptryassociated protein 1 (RAP1)	Exon 1 Segment 1	PF3D7_1410400	PCD_POS	PCD_NEG	0.9363
P. falciparum 3D7	ring infected erythrocyte surface antigen (RESA)	Exon 2 Segment 2	PF3D7_0102200	MBS_NEG	PCD_NEG	0.9983
P. falciparum 3D7	ring infected erythrocyte surface antigen (RESA)	Exon 2 Segment 2	PF3D7_0102200	MBS_NEG	PCD_POS	0.8698
P. falciparum 3D7	ring infected erythrocyte surface antigen (RESA)	Exon 2 Segment 2	PF3D7_0102200	MBS_POS	MBS_NEG	0.1412
P. falciparum 3D7	ring infected erythrocyte surface antigen (RESA)	Exon 2 Segment 2	PF3D7_0102200	MBS_POS	PCD_NEG	0.1619
P. falciparum 3D7	ring infected erythrocyte surface antigen (RESA)	Exon 2 Segment 2	PF3D7_0102200	MBS_POS	PCD_POS	0.0822
P. falciparum 3D7	ring infected erythrocyte surface antigen (RESA)	Exon 2 Segment 2	PF3D7_0102200	PCD_NEG	PCD_POS	0.9491
P. falciparum 3D7	ringexported protein 1 (REX1)	Exon 2 Segment 1	PF3D7_0935900	MBS_POS	MBS_NEG	0.3286
P. falciparum 3D7	ringexported protein 1 (REX1)	Exon 2 Segment 1	PF3D7_0935900	MBS_POS	PCD_NEG	0.5598
P. falciparum 3D7	ringexported protein 1 (REX1)	Exon 2 Segment 1	PF3D7_0935900	MBS_POS	PCD_POS	0.6556
P. falciparum 3D7	ringexported protein 1 (REX1)	Exon 2 Segment 1	PF3D7_0935900	PCD_NEG	MBS_NEG	0.9767
P. falciparum 3D7	ringexported protein 1 (REX1)	Exon 2 Segment 1	PF3D7_0935900	PCD_POS	MBS_NEG	0.9611
P. falciparum 3D7	ringexported protein 1 (REX1)	Exon 2 Segment 1	PF3D7_0935900	PCD_POS	PCD_NEG	0.9995
P. falciparum 3D7	ringexported protein 3 (REX3)	Exon 2 of 2	PF3D7_0936300	MBS_POS	MBS_NEG	0.7322
P. falciparum 3D7	ringexported protein 3 (REX3)	Exon 2 of 2	PF3D7_0936300	PCD_NEG	MBS_NEG	0.2149
P. falciparum 3D7	ringexported protein 3 (REX3)	Exon 2 of 2	PF3D7_0936300	PCD_NEG	MBS_POS	0.9936
P. falciparum 3D7	ringexported protein 3 (REX3)	Exon 2 of 2	PF3D7_0936300	PCD_POS	MBS_NEG	0.2068
P. falciparum 3D7	ringexported protein 3 (REX3)	Exon 2 of 2	PF3D7_0936300	PCD_POS	MBS_POS	0.9759
P. falciparum 3D7	ringexported protein 3 (REX3)	Exon 2 of 2	PF3D7_0936300	PCD_POS	PCD_NEG	0.9965
P. falciparum 3D7	ringinfected erythrocyte surface antigen	Exon 2 Segment 2	PF3D7_1149200	MBS_NEG	PCD_NEG	0.7524
P. falciparum 3D7	ringinfected erythrocyte surface antigen	Exon 2 Segment 2	PF3D7_1149200	MBS_POS	MBS_NEG	1
P. falciparum 3D7	ringinfected erythrocyte surface antigen	Exon 2 Segment 2	PF3D7_1149200	MBS_POS	PCD_NEG	0.9144
P. falciparum 3D7	ringinfected erythrocyte surface antigen	Exon 2 Segment 2	PF3D7_1149200	PCD_POS	MBS_NEG	0.9942
P. falciparum 3D7	ringinfected erythrocyte surface antigen	Exon 2 Segment 2	PF3D7_1149200	PCD_POS	MBS_POS	0.999
P. falciparum 3D7	ringinfected erythrocyte surface antigen	Exon 2 Segment 2	PF3D7_1149200	PCD_POS	PCD_NEG	0.7539
P. falciparum 3D7	ringinfected erythrocyte surface antigen 2, pseudogene (RESA2)	Exon 3 of 4	PF3D7_1149500	MBS_POS	MBS_NEG	0.9994
P. falciparum 3D7	ringinfected erythrocyte surface antigen 2, pseudogene (RESA2)	Exon 3 of 4	PF3D7_1149500	PCD_NEG	MBS_NEG	0.7215
P. falciparum 3D7	ringinfected erythrocyte surface antigen 2, pseudogene (RESA2)	Exon 3 of 4	PF3D7_1149500	PCD_NEG	MBS_POS	0.9474
P. falciparum 3D7	ringinfected erythrocyte surface antigen 2, pseudogene (RESA2)	Exon 3 of 4	PF3D7_1149500	PCD_POS	MBS_NEG	0.3207
P. falciparum 3D7	ringinfected erythrocyte surface antigen 2, pseudogene (RESA2)	Exon 3 of 4	PF3D7_1149500	PCD_POS	MBS_POS	0.7228
P. falciparum 3D7	ringinfected erythrocyte surface antigen 2, pseudogene (RESA2)	Exon 3 of 4	PF3D7_1149500	PCD_POS	PCD_NEG	0.9017
P. falciparum 3D7	RNA binding protein Bruno, putative (HoBo)	Exon 1 Segment 1	PF3D7_1409800	MBS_POS	MBS_NEG	0.7098
P. falciparum 3D7	RNA binding protein Bruno, putative (HoBo)	Exon 1 Segment 1	PF3D7_1409800	MBS_POS	PCD_NEG	1
P. falciparum 3D7	RNA binding protein Bruno, putative (HoBo)	Exon 1 Segment 1	PF3D7_1409800	MBS_POS	PCD_POS	1
P. falciparum 3D7	RNA binding protein Bruno, putative (HoBo)	Exon 1 Segment 1	PF3D7_1409800	PCD_NEG	MBS_NEG	0.4298
P. falciparum 3D7	RNA binding protein Bruno, putative (HoBo)	Exon 1 Segment 1	PF3D7_1409800	PCD_POS	MBS_NEG	0.5154
P. falciparum 3D7	RNA binding protein Bruno, putative (HoBo)	Exon 1 Segment 1	PF3D7_1409800	PCD_POS	PCD_NEG	1
P. falciparum 3D7	RNA binding protein, putative	Exon 2	PF3D7_1022000	MBS_POS	MBS_NEG	0.7908
P. falciparum 3D7	RNA binding protein, putative	Exon 2	PF3D7_1022000	MBS_POS	PCD_NEG	0.9995
P. falciparum 3D7	RNA binding protein, putative	Exon 2	PF3D7_1022000	MBS_POS	PCD_POS	0.9991
P. falciparum 3D7	RNA binding protein, putative	Exon 2	PF3D7_1022000	PCD_NEG	MBS_NEG	0.6316
P. falciparum 3D7	RNA binding protein, putative	Exon 2	PF3D7_1022000	PCD_NEG	PCD_POS	1
P. falciparum 3D7	RNA binding protein, putative	Exon 2	PF3D7_1022000	PCD_POS	MBS_NEG	0.7443
P. falciparum 3D7	RNA lariat debranching enzyme, putative (DBR1)	Exon 1 Segment 1	PF3D7_1340600	MBS_POS	MBS_NEG	0.2842
P. falciparum 3D7	RNA lariat debranching enzyme, putative (DBR1)	Exon 1 Segment 1	PF3D7_1340600	MBS_POS	PCD_NEG	0.9965
P. falciparum 3D7	RNA lariat debranching enzyme, putative (DBR1)	Exon 1 Segment 1	PF3D7_1340600	PCD_NEG	MBS_NEG	0.1048
P. falciparum 3D7	RNA lariat debranching enzyme, putative (DBR1)	Exon 1 Segment 1	PF3D7_1340600	PCD_POS	MBS_POS	0.9936
P. falciparum 3D7	RNA lariat debranching enzyme, putative (DBR1)	Exon 1 Segment 1	PF3D7_1340600	PCD_POS	PCD_NEG	0.9289
P. falciparum 3D7	RNA polymerase I (RNAPI)	Exon 1 Segment 1	PF3D7_0509400	MBS_POS	MBS_NEG	0.7949
P. falciparum 3D7	RNA polymerase I (RNAPI)	Exon 1 Segment 1	PF3D7_0509400	MBS_POS	PCD_NEG	0.9967
P. falciparum 3D7	RNA polymerase I (RNAPI)	Exon 1 Segment 1	PF3D7_0509400	MBS_POS	PCD_POS	0.9979
P. falciparum 3D7	RNA polymerase I (RNAPI)	Exon 1 Segment 1	PF3D7_0509400	PCD_NEG	MBS_NEG	0.7384
P. falciparum 3D7	RNA polymerase I (RNAPI)	Exon 1 Segment 1	PF3D7_0509400	PCD_POS	MBS_NEG	0.7899
P. falciparum 3D7	RNA polymerase I (RNAPI)	Exon 1 Segment 1	PF3D7_0509400	PCD_POS	PCD_NEG	1
P. falciparum 3D7	RNA pseudouridylate synthase, putative	Segment 3	PF3D7_0511500	MBS_POS	MBS_NEG	0.9991
P. falciparum 3D7	RNA pseudouridylate synthase, putative	Segment 3	PF3D7_0511500	PCD_NEG	MBS_NEG	0.8356
P. falciparum 3D7	RNA pseudouridylate synthase, putative	Segment 3	PF3D7_0511500	PCD_NEG	MBS_POS	0.9785
P. falciparum 3D7	RNA pseudouridylate synthase, putative	Segment 3	PF3D7_0511500	PCD_POS	MBS_NEG	0.7182
P. falciparum 3D7	RNA pseudouridylate synthase, putative	Segment 3	PF3D7_0511500	PCD_POS	MBS_POS	0.936
P. falciparum 3D7	RNA pseudouridylate synthase, putative	Segment 3	PF3D7_0511500	PCD_POS	PCD_NEG	0.9929
P. falciparum 3D7	Sadenosylmethionine decarboxylase/ornithine decarboxylase (AdoMetDC/ODC)	Segment 2	PF3D7_1033100	MBS_POS	MBS_NEG	0.9538
P. falciparum 3D7	Sadenosylmethionine decarboxylase/ornithine decarboxylase (AdoMetDC/ODC)	Segment 2	PF3D7_1033100	PCD_NEG	MBS_NEG	0.8139
P. falciparum 3D7	Sadenosylmethionine decarboxylase/ornithine decarboxylase (AdoMetDC/ODC)	Segment 2	PF3D7_1033100	PCD_NEG	MBS_POS	0.9999
P. falciparum 3D7	Sadenosylmethionine decarboxylase/ornithine decarboxylase (AdoMetDC/ODC)	Segment 2	PF3D7_1033100	PCD_POS	MBS_NEG	0.8507
P. falciparum 3D7	Sadenosylmethionine decarboxylase/ornithine decarboxylase (AdoMetDC/ODC)	Segment 2	PF3D7_1033100	PCD_POS	MBS_POS	0.9998
P. falciparum 3D7	Sadenosylmethionine decarboxylase/ornithine decarboxylase (AdoMetDC/ODC)	Segment 2	PF3D7_1033100	PCD_POS	PCD_NEG	1
P. falciparum 3D7	secreted ookinete protein, putative (PSOP24)	Exon 1 Segment 1	PF3D7_0108700	MBS_NEG	PCD_POS	0.931
P. falciparum 3D7	secreted ookinete protein, putative (PSOP24)	Exon 1 Segment 1	PF3D7_0108700	MBS_POS	MBS_NEG	0.7773
P. falciparum 3D7	secreted ookinete protein, putative (PSOP24)	Exon 1 Segment 1	PF3D7_0108700	MBS_POS	PCD_NEG	0.9946
P. falciparum 3D7	secreted ookinete protein, putative (PSOP24)	Exon 1 Segment 1	PF3D7_0108700	MBS_POS	PCD_POS	0.6052
P. falciparum 3D7	secreted ookinete protein, putative (PSOP24)	Exon 1 Segment 1	PF3D7_0108700	PCD_NEG	MBS_NEG	0.7467
P. falciparum 3D7	secreted ookinete protein, putative (PSOP24)	Exon 1 Segment 1	PF3D7_0108700	PCD_NEG	PCD_POS	0.5609
P. falciparum 3D7	serine repeat antigen 4 (SERA4)	Exon 2 of 4	PF3D7_0207700	MBS_NEG	MBS_POS	0.5747
P. falciparum 3D7	serine repeat antigen 4 (SERA4)	Exon 2 of 4	PF3D7_0207700	PCD_NEG	MBS_NEG	0.5919
P. falciparum 3D7	serine repeat antigen 4 (SERA4)	Exon 2 of 4	PF3D7_0207700	PCD_NEG	MBS_POS	0.2056
P. falciparum 3D7	serine repeat antigen 4 (SERA4)	Exon 2 of 4	PF3D7_0207700	PCD_POS	MBS_NEG	0.5104
P. falciparum 3D7	serine repeat antigen 4 (SERA4)	Exon 2 of 4	PF3D7_0207700	PCD_POS	MBS_POS	0.1742
P. falciparum 3D7	serine repeat antigen 4 (SERA4)	Exon 2 of 4	PF3D7_0207700	PCD_POS	PCD_NEG	0.9951
P. falciparum 3D7	serine repeat antigen 5 (SERA5)	Exon 2 Segment 1	PF3D7_0207600	MBS_NEG	MBS_POS	0.7438
P. falciparum 3D7	serine repeat antigen 5 (SERA5)	Exon 2 Segment 1	PF3D7_0207600	MBS_NEG	PCD_NEG	0.9796
P. falciparum 3D7	serine repeat antigen 5 (SERA5)	Exon 2 Segment 1	PF3D7_0207600	MBS_NEG	PCD_POS	0.9988
P. falciparum 3D7	serine repeat antigen 5 (SERA5)	Exon 2 Segment 1	PF3D7_0207600	PCD_NEG	MBS_POS	0.9025
P. falciparum 3D7	serine repeat antigen 5 (SERA5)	Exon 2 Segment 1	PF3D7_0207600	PCD_POS	MBS_POS	0.8617
P. falciparum 3D7	serine repeat antigen 5 (SERA5)	Exon 2 Segment 1	PF3D7_0207600	PCD_POS	PCD_NEG	0.9981
P. falciparum 3D7	SET domain protein, putative (SET1)	Segment 3	PF3D7_0629700	MBS_POS	MBS_NEG	0.9946
P. falciparum 3D7	SET domain protein, putative (SET1)	Segment 3	PF3D7_0629700	PCD_NEG	MBS_NEG	0.3309
P. falciparum 3D7	SET domain protein, putative (SET1)	Segment 3	PF3D7_0629700	PCD_NEG	MBS_POS	0.8415
P. falciparum 3D7	SET domain protein, putative (SET1)	Segment 3	PF3D7_0629700	PCD_POS	MBS_NEG	0.1861
P. falciparum 3D7	SET domain protein, putative (SET1)	Segment 3	PF3D7_0629700	PCD_POS	MBS_POS	0.669
P. falciparum 3D7	SET domain protein, putative (SET1)	Segment 3	PF3D7_0629700	PCD_POS	PCD_NEG	0.9686
P. falciparum 3D7	SET domain protein, putative (SET1)	Segment 5	PF3D7_0629700	MBS_POS	MBS_NEG	0.7418
P. falciparum 3D7	SET domain protein, putative (SET1)	Segment 5	PF3D7_0629700	PCD_NEG	MBS_NEG	0.3125
P. falciparum 3D7	SET domain protein, putative (SET1)	Segment 5	PF3D7_0629700	PCD_NEG	MBS_POS	0.9989
P. falciparum 3D7	SET domain protein, putative (SET1)	Segment 5	PF3D7_0629700	PCD_NEG	PCD_POS	1
P. falciparum 3D7	SET domain protein, putative (SET1)	Segment 5	PF3D7_0629700	PCD_POS	MBS_NEG	0.4429
P. falciparum 3D7	SET domain protein, putative (SET1)	Segment 5	PF3D7_0629700	PCD_POS	MBS_POS	0.9994
P. falciparum 3D7	sexual stagespecific protein precursor (Pfs16)		PF3D7_0406200	MBS_NEG	PCD_NEG	0.3675
P. falciparum 3D7	sexual stagespecific protein precursor (Pfs16)		PF3D7_0406200	MBS_NEG	PCD_POS	0.3486
P. falciparum 3D7	sexual stagespecific protein precursor (Pfs16)		PF3D7_0406200	MBS_POS	MBS_NEG	0.9461
P. falciparum 3D7	sexual stagespecific protein precursor (Pfs16)		PF3D7_0406200	MBS_POS	PCD_NEG	0.4273
P. falciparum 3D7	sexual stagespecific protein precursor (Pfs16)		PF3D7_0406200	MBS_POS	PCD_POS	0.385
P. falciparum 3D7	sexual stagespecific protein precursor (Pfs16)		PF3D7_0406200	PCD_NEG	PCD_POS	0.9974
P. falciparum 3D7	SNARE protein, putative (SYN6)	Exon 2 of 2	PF3D7_0530100	MBS_POS	MBS_NEG	0.9647
P. falciparum 3D7	SNARE protein, putative (SYN6)	Exon 2 of 2	PF3D7_0530100	MBS_POS	PCD_NEG	1
P. falciparum 3D7	SNARE protein, putative (SYN6)	Exon 2 of 2	PF3D7_0530100	PCD_NEG	MBS_NEG	0.9261
P. falciparum 3D7	SNARE protein, putative (SYN6)	Exon 2 of 2	PF3D7_0530100	PCD_POS	MBS_NEG	0.877
P. falciparum 3D7	SNARE protein, putative (SYN6)	Exon 2 of 2	PF3D7_0530100	PCD_POS	MBS_POS	0.9998
P. falciparum 3D7	SNARE protein, putative (SYN6)	Exon 2 of 2	PF3D7_0530100	PCD_POS	PCD_NEG	0.998
P. falciparum 3D7	sodiumdependent phosphate transporter (PiT)	Exon 1 of 2	PF3D7_1340900	MBS_NEG	PCD_NEG	0.9962
P. falciparum 3D7	sodiumdependent phosphate transporter (PiT)	Exon 1 of 2	PF3D7_1340900	MBS_NEG	PCD_POS	0.9163
P. falciparum 3D7	sodiumdependent phosphate transporter (PiT)	Exon 1 of 2	PF3D7_1340900	MBS_POS	MBS_NEG	0.9946
P. falciparum 3D7	sodiumdependent phosphate transporter (PiT)	Exon 1 of 2	PF3D7_1340900	MBS_POS	PCD_NEG	0.9832
P. falciparum 3D7	sodiumdependent phosphate transporter (PiT)	Exon 1 of 2	PF3D7_1340900	MBS_POS	PCD_POS	0.9151
P. falciparum 3D7	sodiumdependent phosphate transporter (PiT)	Exon 1 of 2	PF3D7_1340900	PCD_NEG	PCD_POS	0.9789
P. falciparum 3D7	sporozoite threonine and asparaginerich protein (STARP)	Exon 2	PF3D7_0702300	MBS_POS	MBS_NEG	0.9253
P. falciparum 3D7	sporozoite threonine and asparaginerich protein (STARP)	Exon 2	PF3D7_0702300	PCD_NEG	MBS_NEG	0.2627
P. falciparum 3D7	sporozoite threonine and asparaginerich protein (STARP)	Exon 2	PF3D7_0702300	PCD_NEG	MBS_POS	0.9405
P. falciparum 3D7	sporozoite threonine and asparaginerich protein (STARP)	Exon 2	PF3D7_0702300	PCD_POS	MBS_NEG	0.3138
P. falciparum 3D7	sporozoite threonine and asparaginerich protein (STARP)	Exon 2	PF3D7_0702300	PCD_POS	MBS_POS	0.9276
P. falciparum 3D7	sporozoite threonine and asparaginerich protein (STARP)	Exon 2	PF3D7_0702300	PCD_POS	PCD_NEG	0.9997
P. falciparum 3D7	sporozoite threonine and asparaginerich protein (STARP)	Exon 2 of 2	PF3D7_0702300	MBS_POS	MBS_NEG	0.7319
P. falciparum 3D7	sporozoite threonine and asparaginerich protein (STARP)	Exon 2 of 2	PF3D7_0702300	PCD_NEG	MBS_POS	0.7884
P. falciparum 3D7	sporozoite threonine and asparaginerich protein (STARP)	Exon 2 of 2	PF3D7_0702300	PCD_POS	MBS_POS	0.6798
P. falciparum 3D7	sporozoite threonine and asparaginerich protein (STARP)	Exon 2 of 2	PF3D7_0702300	PCD_POS	PCD_NEG	0.9902
P. falciparum 3D7	surfaceassociated interspersed protein 14.1 (SURFIN 14.1) (Surf14.1)	Exon 1 of 3	PF3D7_1477600	MBS_NEG	PCD_NEG	0.7087
P. falciparum 3D7	surfaceassociated interspersed protein 14.1 (SURFIN 14.1) (Surf14.1)	Exon 1 of 3	PF3D7_1477600	MBS_NEG	PCD_POS	0.7763
P. falciparum 3D7	surfaceassociated interspersed protein 14.1 (SURFIN 14.1) (Surf14.1)	Exon 1 of 3	PF3D7_1477600	MBS_POS	MBS_NEG	0.3573
P. falciparum 3D7	surfaceassociated interspersed protein 14.1 (SURFIN 14.1) (Surf14.1)	Exon 1 of 3	PF3D7_1477600	MBS_POS	PCD_NEG	0.1334
P. falciparum 3D7	surfaceassociated interspersed protein 14.1 (SURFIN 14.1) (Surf14.1)	Exon 1 of 3	PF3D7_1477600	MBS_POS	PCD_POS	0.1657
P. falciparum 3D7	surfaceassociated interspersed protein 14.1 (SURFIN 14.1) (Surf14.1)	Exon 1 of 3	PF3D7_1477600	PCD_NEG	PCD_POS	1
P. falciparum 3D7	threonyltRNA synthetase,ThreoninetRNA ligase (ThrRS)	Exon 1 Segment 1	PF3D7_1126000	MBS_POS	MBS_NEG	0.903
P. falciparum 3D7	threonyltRNA synthetase,ThreoninetRNA ligase (ThrRS)	Exon 1 Segment 1	PF3D7_1126000	MBS_POS	PCD_NEG	0.9223
P. falciparum 3D7	threonyltRNA synthetase,ThreoninetRNA ligase (ThrRS)	Exon 1 Segment 1	PF3D7_1126000	MBS_POS	PCD_POS	0.9565
P. falciparum 3D7	threonyltRNA synthetase,ThreoninetRNA ligase (ThrRS)	Exon 1 Segment 1	PF3D7_1126000	PCD_POS	MBS_NEG	0.9992
P. falciparum 3D7	threonyltRNA synthetase,ThreoninetRNA ligase (ThrRS)	Exon 1 Segment 1	PF3D7_1126000	PCD_POS	PCD_NEG	0.9995
P. falciparum 3D7	transcription factor with AP2 domain(s) (ApiAP2)	Exon 2 Segment 1	PF3D7_1139300	MBS_POS	MBS_NEG	0.607
P. falciparum 3D7	transcription factor with AP2 domain(s) (ApiAP2)	Exon 2 Segment 1	PF3D7_1139300	MBS_POS	PCD_POS	0.9999
P. falciparum 3D7	transcription factor with AP2 domain(s) (ApiAP2)	Exon 2 Segment 1	PF3D7_1139300	PCD_NEG	MBS_NEG	0.0806
P. falciparum 3D7	transcription factor with AP2 domain(s) (ApiAP2)	Exon 2 Segment 1	PF3D7_1139300	PCD_NEG	MBS_POS	0.9833
P. falciparum 3D7	transcription factor with AP2 domain(s) (ApiAP2)	Exon 2 Segment 1	PF3D7_1139300	PCD_NEG	PCD_POS	0.9502
P. falciparum 3D7	transcription factor with AP2 domain(s) (ApiAP2)	Exon 2 Segment 1	PF3D7_1139300	PCD_POS	MBS_NEG	0.4313
P. falciparum 3D7	transcription factor with AP2 domain(s) (ApiAP2)	Exon 1 Segment 1	PF3D7_1466400	MBS_NEG	PCD_POS	0.9996
P. falciparum 3D7	transcription factor with AP2 domain(s) (ApiAP2)	Exon 1 Segment 1	PF3D7_1466400	MBS_POS	MBS_NEG	0.976
P. falciparum 3D7	transcription factor with AP2 domain(s) (ApiAP2)	Exon 1 Segment 1	PF3D7_1466400	MBS_POS	PCD_NEG	1
P. falciparum 3D7	transcription factor with AP2 domain(s) (ApiAP2)	Exon 1 Segment 1	PF3D7_1466400	MBS_POS	PCD_POS	0.9732
P. falciparum 3D7	transcription factor with AP2 domain(s) (ApiAP2)	Exon 1 Segment 1	PF3D7_1466400	PCD_NEG	MBS_NEG	0.9504
P. falciparum 3D7	transcription factor with AP2 domain(s) (ApiAP2)	Exon 1 Segment 1	PF3D7_1466400	PCD_NEG	PCD_POS	0.9582
P. falciparum 3D7	translation elongation factor EF1, subunit alpha, putative	Exon 1	PF3D7_1123400	MBS_NEG	MBS_POS	0.9739
P. falciparum 3D7	translation elongation factor EF1, subunit alpha, putative	Exon 1	PF3D7_1123400	PCD_NEG	MBS_NEG	0.6071
P. falciparum 3D7	translation elongation factor EF1, subunit alpha, putative	Exon 1	PF3D7_1123400	PCD_NEG	MBS_POS	0.6518
P. falciparum 3D7	translation elongation factor EF1, subunit alpha, putative	Exon 1	PF3D7_1123400	PCD_POS	MBS_NEG	0.4108
P. falciparum 3D7	translation elongation factor EF1, subunit alpha, putative	Exon 1	PF3D7_1123400	PCD_POS	MBS_POS	0.4943
P. falciparum 3D7	translation elongation factor EF1, subunit alpha, putative	Exon 1	PF3D7_1123400	PCD_POS	PCD_NEG	0.978
P. falciparum 3D7	transmembrane emp24 domaincontaining protein, putative		PF3D7_0422100	MBS_POS	MBS_NEG	0.8028
P. falciparum 3D7	transmembrane emp24 domaincontaining protein, putative		PF3D7_0422100	PCD_NEG	MBS_NEG	0.3111
P. falciparum 3D7	transmembrane emp24 domaincontaining protein, putative		PF3D7_0422100	PCD_NEG	MBS_POS	0.9946
P. falciparum 3D7	transmembrane emp24 domaincontaining protein, putative		PF3D7_0422100	PCD_POS	MBS_NEG	0.247
P. falciparum 3D7	transmembrane emp24 domaincontaining protein, putative		PF3D7_0422100	PCD_POS	MBS_POS	0.9675
P. falciparum 3D7	transmembrane emp24 domaincontaining protein, putative		PF3D7_0422100	PCD_POS	PCD_NEG	0.9912
P. falciparum 3D7	U2 snRNA/tRNA pseudouridine synthase, putative	Exon 1 of 1	PF3D7_0804600	MBS_POS	MBS_NEG	0.37
P. falciparum 3D7	U2 snRNA/tRNA pseudouridine synthase, putative	Exon 1 of 1	PF3D7_0804600	MBS_POS	PCD_NEG	0.7343
P. falciparum 3D7	U2 snRNA/tRNA pseudouridine synthase, putative	Exon 1 of 1	PF3D7_0804600	MBS_POS	PCD_POS	0.6254
P. falciparum 3D7	U2 snRNA/tRNA pseudouridine synthase, putative	Exon 1 of 1	PF3D7_0804600	PCD_NEG	MBS_NEG	0.8778
P. falciparum 3D7	U2 snRNA/tRNA pseudouridine synthase, putative	Exon 1 of 1	PF3D7_0804600	PCD_NEG	PCD_POS	0.9907
P. falciparum 3D7	U2 snRNA/tRNA pseudouridine synthase, putative	Exon 1 of 1	PF3D7_0804600	PCD_POS	MBS_NEG	0.9887
P. falciparum 3D7	U3 snoRNAassociated small subunit rRNA processing protein, putative	Exon 2 Segment 2	PF3D7_1448000	MBS_NEG	MBS_POS	0.9941
P. falciparum 3D7	U3 snoRNAassociated small subunit rRNA processing protein, putative	Exon 2 Segment 2	PF3D7_1448000	MBS_NEG	PCD_NEG	0.8011
P. falciparum 3D7	U3 snoRNAassociated small subunit rRNA processing protein, putative	Exon 2 Segment 2	PF3D7_1448000	MBS_POS	PCD_NEG	0.9875
P. falciparum 3D7	U3 snoRNAassociated small subunit rRNA processing protein, putative	Exon 2 Segment 2	PF3D7_1448000	PCD_POS	MBS_NEG	0.9582
P. falciparum 3D7	U3 snoRNAassociated small subunit rRNA processing protein, putative	Exon 2 Segment 2	PF3D7_1448000	PCD_POS	MBS_POS	0.9434
P. falciparum 3D7	U3 snoRNAassociated small subunit rRNA processing protein, putative	Exon 2 Segment 2	PF3D7_1448000	PCD_POS	PCD_NEG	0.6639
P. falciparum 3D7	U5 small nuclear ribonuclear protein, putative	Exon 1 Segment 2	PF3D7_1003800	MBS_POS	MBS_NEG	0.959
P. falciparum 3D7	U5 small nuclear ribonuclear protein, putative	Exon 1 Segment 2	PF3D7_1003800	PCD_NEG	MBS_POS	0.4799
P. falciparum 3D7	U5 small nuclear ribonuclear protein, putative	Exon 1 Segment 2	PF3D7_1003800	PCD_NEG	PCD_POS	0.9909
P. falciparum 3D7	U5 small nuclear ribonuclear protein, putative	Exon 1 Segment 2	PF3D7_1003800	PCD_POS	MBS_NEG	0.0923
P. falciparum 3D7	U5 small nuclear ribonuclear protein, putative	Exon 1 Segment 2	PF3D7_1003800	PCD_POS	MBS_POS	0.6682
P. falciparum 3D7	ubiquitin domain containing protein	Exon 4 Segment 1	PF3D7_1113400	MBS_POS	MBS_NEG	0.2473
P. falciparum 3D7	ubiquitin domain containing protein	Exon 4 Segment 1	PF3D7_1113400	MBS_POS	PCD_NEG	0.9992
P. falciparum 3D7	ubiquitin domain containing protein	Exon 4 Segment 1	PF3D7_1113400	MBS_POS	PCD_POS	0.9975
P. falciparum 3D7	ubiquitin domain containing protein	Exon 4 Segment 1	PF3D7_1113400	PCD_NEG	MBS_NEG	0.0573
P. falciparum 3D7	ubiquitin domain containing protein	Exon 4 Segment 1	PF3D7_1113400	PCD_NEG	PCD_POS	0.9998
P. falciparum 3D7	ubiquitin domain containing protein	Exon 4 Segment 1	PF3D7_1113400	PCD_POS	MBS_NEG	0.1425
P. falciparum 3D7	ubiquitinationmediated degradation component, putative	Exon 1 Segment 2	PF3D7_0826500	MBS_POS	MBS_NEG	0.7999
P. falciparum 3D7	ubiquitinationmediated degradation component, putative	Exon 1 Segment 2	PF3D7_0826500	MBS_POS	PCD_NEG	0.9374
P. falciparum 3D7	ubiquitinationmediated degradation component, putative	Exon 1 Segment 2	PF3D7_0826500	MBS_POS	PCD_POS	0.9492
P. falciparum 3D7	ubiquitinationmediated degradation component, putative	Exon 1 Segment 2	PF3D7_0826500	PCD_NEG	MBS_NEG	0.9768
P. falciparum 3D7	ubiquitinationmediated degradation component, putative	Exon 1 Segment 2	PF3D7_0826500	PCD_POS	MBS_NEG	0.981
P. falciparum 3D7	ubiquitinationmediated degradation component, putative	Exon 1 Segment 2	PF3D7_0826500	PCD_POS	PCD_NEG	1
P. falciparum 3D7	ubiquitinprotein ligase e3, putative	Exon 1 of 1	PF3D7_0707700	MBS_POS	MBS_NEG	0.9745
P. falciparum 3D7	ubiquitinprotein ligase e3, putative	Exon 1 of 1	PF3D7_0707700	PCD_NEG	MBS_NEG	0.3331
P. falciparum 3D7	ubiquitinprotein ligase e3, putative	Exon 1 of 1	PF3D7_0707700	PCD_NEG	MBS_POS	0.9103
P. falciparum 3D7	ubiquitinprotein ligase e3, putative	Exon 1 of 1	PF3D7_0707700	PCD_POS	MBS_NEG	0.2125
P. falciparum 3D7	ubiquitinprotein ligase e3, putative	Exon 1 of 1	PF3D7_0707700	PCD_POS	MBS_POS	0.7858
P. falciparum 3D7	ubiquitinprotein ligase e3, putative	Exon 1 of 1	PF3D7_0707700	PCD_POS	PCD_NEG	0.9786
P. falciparum 3D7	vacuolar fusion protein MON1, putative	Exon 1 of 3	PF3D7_1352800	MBS_NEG	MBS_POS	0.9933
P. falciparum 3D7	vacuolar fusion protein MON1, putative	Exon 1 of 3	PF3D7_1352800	PCD_NEG	MBS_NEG	0.9869
P. falciparum 3D7	vacuolar fusion protein MON1, putative	Exon 1 of 3	PF3D7_1352800	PCD_NEG	MBS_POS	0.9685
P. falciparum 3D7	vacuolar fusion protein MON1, putative	Exon 1 of 3	PF3D7_1352800	PCD_POS	MBS_NEG	0.4037
P. falciparum 3D7	vacuolar fusion protein MON1, putative	Exon 1 of 3	PF3D7_1352800	PCD_POS	MBS_POS	0.5773
P. falciparum 3D7	vacuolar fusion protein MON1, putative	Exon 1 of 3	PF3D7_1352800	PCD_POS	PCD_NEG	0.6862
P. falciparum 3D7	vacuolar proteinsorting protein VPS2, putative	Exon 1 of 1	PF3D7_0816200	MBS_NEG	MBS_POS	0.9984
P. falciparum 3D7	vacuolar proteinsorting protein VPS2, putative	Exon 1 of 1	PF3D7_0816200	MBS_NEG	PCD_NEG	0.0856
P. falciparum 3D7	vacuolar proteinsorting protein VPS2, putative	Exon 1 of 1	PF3D7_0816200	MBS_POS	PCD_NEG	0.5446
P. falciparum 3D7	vacuolar proteinsorting protein VPS2, putative	Exon 1 of 1	PF3D7_0816200	PCD_POS	MBS_NEG	0.9729
P. falciparum 3D7	vacuolar proteinsorting protein VPS2, putative	Exon 1 of 1	PF3D7_0816200	PCD_POS	MBS_POS	0.9723
P. falciparum 3D7	vacuolar proteinsorting protein VPS2, putative	Exon 1 of 1	PF3D7_0816200	PCD_POS	PCD_NEG	0.1228
P. falciparum 3D7	zinc finger protein, putative	Exon 1 Segment 2	PF3D7_1205500	MBS_POS	MBS_NEG	0.8231
P. falciparum 3D7	zinc finger protein, putative	Exon 1 Segment 2	PF3D7_1205500	MBS_POS	PCD_NEG	0.9998
P. falciparum 3D7	zinc finger protein, putative	Exon 1 Segment 2	PF3D7_1205500	PCD_NEG	MBS_NEG	0.6651
P. falciparum 3D7	zinc finger protein, putative	Exon 1 Segment 2	PF3D7_1205500	PCD_POS	MBS_NEG	0.6451
P. falciparum 3D7	zinc finger protein, putative	Exon 1 Segment 2	PF3D7_1205500	PCD_POS	MBS_POS	1
P. falciparum 3D7	zinc finger protein, putative	Exon 1 Segment 2	PF3D7_1205500	PCD_POS	PCD_NEG	0.9989
P. falciparum 3D7	zinc finger protein, putative	Exon 1 Segment 1	PF3D7_1208800	MBS_NEG	MBS_POS	0.6371
P. falciparum 3D7	zinc finger protein, putative	Exon 1 Segment 1	PF3D7_1208800	PCD_NEG	MBS_NEG	0.1019
P. falciparum 3D7	zinc finger protein, putative	Exon 1 Segment 1	PF3D7_1208800	PCD_NEG	MBS_POS	0.0597
P. falciparum 3D7	zinc finger protein, putative	Exon 1 Segment 1	PF3D7_1208800	PCD_NEG	PCD_POS	0.6844
P. falciparum 3D7	zinc finger protein, putative	Exon 1 Segment 1	PF3D7_1208800	PCD_POS	MBS_NEG	0.8682
P. falciparum 3D7	zinc finger protein, putative	Exon 1 Segment 1	PF3D7_1208800	PCD_POS	MBS_POS	0.4093
P. falciparum 3D7	zinc finger protein, putative	Exon 1 of 1	PF3D7_1358500	MBS_POS	MBS_NEG	0.5532
P. falciparum 3D7	zinc finger protein, putative	Exon 1 of 1	PF3D7_1358500	MBS_POS	PCD_NEG	0.7393
P. falciparum 3D7	zinc finger protein, putative	Exon 1 of 1	PF3D7_1358500	PCD_NEG	MBS_NEG	0.9893
P. falciparum 3D7	zinc finger protein, putative	Exon 1 of 1	PF3D7_1358500	PCD_POS	MBS_POS	0.887
P. falciparum 3D7	zinc finger protein, putative	Exon 1 of 1	PF3D7_1358500	PCD_POS	PCD_NEG	0.1255
P. vivax SaI1	26S proteasome subunit, putative	Exon 1 of 3	PVX_117150	MBS_POS	MBS_NEG	0.8253
P. vivax SaI1	26S proteasome subunit, putative	Exon 1 of 3	PVX_117150	MBS_POS	PCD_NEG	0.9158
P. vivax SaI1	26S proteasome subunit, putative	Exon 1 of 3	PVX_117150	MBS_POS	PCD_POS	0.9919
P. vivax SaI1	26S proteasome subunit, putative	Exon 1 of 3	PVX_117150	PCD_NEG	MBS_NEG	0.9957
P. vivax SaI1	26S proteasome subunit, putative	Exon 1 of 3	PVX_117150	PCD_POS	MBS_NEG	0.8979
P. vivax SaI1	26S proteasome subunit, putative	Exon 1 of 3	PVX_117150	PCD_POS	PCD_NEG	0.9727
P. vivax SaI1	78 kDa glucoseregulated protein precursor (GRP 78), putative	Exon 2 of 2	PVX_099315	MBS_NEG	PCD_NEG	0.4176
P. vivax SaI1	78 kDa glucoseregulated protein precursor (GRP 78), putative	Exon 2 of 2	PVX_099315	MBS_POS	MBS_NEG	0.7093
P. vivax SaI1	78 kDa glucoseregulated protein precursor (GRP 78), putative	Exon 2 of 2	PVX_099315	MBS_POS	PCD_NEG	0.2147
P. vivax SaI1	78 kDa glucoseregulated protein precursor (GRP 78), putative	Exon 2 of 2	PVX_099315	MBS_POS	PCD_POS	0.9683
P. vivax SaI1	78 kDa glucoseregulated protein precursor (GRP 78), putative	Exon 2 of 2	PVX_099315	PCD_POS	MBS_NEG	0.8917
P. vivax SaI1	78 kDa glucoseregulated protein precursor (GRP 78), putative	Exon 2 of 2	PVX_099315	PCD_POS	PCD_NEG	0.2707
P. vivax SaI1	amino acid transporter	Exon 1 of 1	PVX_114575	MBS_POS	MBS_NEG	0.4477
P. vivax SaI1	amino acid transporter	Exon 1 of 1	PVX_114575	MBS_POS	PCD_NEG	0.7249
P. vivax SaI1	amino acid transporter	Exon 1 of 1	PVX_114575	MBS_POS	PCD_POS	0.8427
P. vivax SaI1	amino acid transporter	Exon 1 of 1	PVX_114575	PCD_NEG	MBS_NEG	0.9532
P. vivax SaI1	amino acid transporter	Exon 1 of 1	PVX_114575	PCD_POS	MBS_NEG	0.8929
P. vivax SaI1	amino acid transporter	Exon 1 of 1	PVX_114575	PCD_POS	PCD_NEG	0.9964
P. vivax SaI1	ATPdependent heat shock protein, putative	Exon 1 of 1	PVX_098815	MBS_NEG	MBS_POS	1
P. vivax SaI1	ATPdependent heat shock protein, putative	Exon 1 of 1	PVX_098815	MBS_NEG	PCD_POS	0.8618
P. vivax SaI1	ATPdependent heat shock protein, putative	Exon 1 of 1	PVX_098815	MBS_POS	PCD_POS	0.9558
P. vivax SaI1	ATPdependent heat shock protein, putative	Exon 1 of 1	PVX_098815	PCD_NEG	MBS_NEG	1
P. vivax SaI1	ATPdependent heat shock protein, putative	Exon 1 of 1	PVX_098815	PCD_NEG	MBS_POS	1
P. vivax SaI1	ATPdependent heat shock protein, putative	Exon 1 of 1	PVX_098815	PCD_NEG	PCD_POS	0.8922
P. vivax SaI1	basic transcription factor 3b, putative		PVX_085220	MBS_NEG	MBS_POS	0.8031
P. vivax SaI1	basic transcription factor 3b, putative		PVX_085220	MBS_NEG	PCD_NEG	0.9247
P. vivax SaI1	basic transcription factor 3b, putative		PVX_085220	PCD_NEG	MBS_POS	0.9708
P. vivax SaI1	basic transcription factor 3b, putative		PVX_085220	PCD_POS	MBS_NEG	1
P. vivax SaI1	basic transcription factor 3b, putative		PVX_085220	PCD_POS	MBS_POS	0.8573
P. vivax SaI1	basic transcription factor 3b, putative		PVX_085220	PCD_POS	PCD_NEG	0.962
P. vivax SaI1	calcium/calmodulindependent protein kinase, putative	Exon 1 of 3	PVX_122970	MBS_NEG	PCD_NEG	0.9778
P. vivax SaI1	calcium/calmodulindependent protein kinase, putative	Exon 1 of 3	PVX_122970	MBS_POS	MBS_NEG	0.7591
P. vivax SaI1	calcium/calmodulindependent protein kinase, putative	Exon 1 of 3	PVX_122970	MBS_POS	PCD_NEG	0.6549
P. vivax SaI1	calcium/calmodulindependent protein kinase, putative	Exon 1 of 3	PVX_122970	PCD_POS	MBS_NEG	0.4861
P. vivax SaI1	calcium/calmodulindependent protein kinase, putative	Exon 1 of 3	PVX_122970	PCD_POS	MBS_POS	0.9997
P. vivax SaI1	calcium/calmodulindependent protein kinase, putative	Exon 1 of 3	PVX_122970	PCD_POS	PCD_NEG	0.4056
P. vivax SaI1	chitinase	Exon 1 of 1	PVX_087680	MBS_NEG	PCD_NEG	0.0718
P. vivax SaI1	chitinase	Exon 1 of 1	PVX_087680	MBS_NEG	PCD_POS	0.8974
P. vivax SaI1	chitinase	Exon 1 of 1	PVX_087680	MBS_POS	MBS_NEG	0.9736
P. vivax SaI1	chitinase	Exon 1 of 1	PVX_087680	MBS_POS	PCD_NEG	0.2221
P. vivax SaI1	chitinase	Exon 1 of 1	PVX_087680	MBS_POS	PCD_POS	0.8339
P. vivax SaI1	chitinase	Exon 1 of 1	PVX_087680	PCD_POS	PCD_NEG	0.5727
P. vivax SaI1	chitinase		PVX_087680	MBS_NEG	PCD_NEG	0.4786
P. vivax SaI1	chitinase		PVX_087680	MBS_NEG	PCD_POS	0.6418
P. vivax SaI1	chitinase		PVX_087680	MBS_POS	MBS_NEG	0.9998
P. vivax SaI1	chitinase		PVX_087680	MBS_POS	PCD_NEG	0.7654
P. vivax SaI1	chitinase		PVX_087680	MBS_POS	PCD_POS	0.8248
P. vivax SaI1	chitinase		PVX_087680	PCD_POS	PCD_NEG	0.9998
P. vivax SaI1	circumsporozoite (CS) protein	Exon 1 of 1	PVX_119355	MBS_NEG	PCD_NEG	0.9932
P. vivax SaI1	circumsporozoite (CS) protein	Exon 1 of 1	PVX_119355	MBS_POS	MBS_NEG	0.8523
P. vivax SaI1	circumsporozoite (CS) protein	Exon 1 of 1	PVX_119355	MBS_POS	PCD_NEG	0.8008
P. vivax SaI1	circumsporozoite (CS) protein	Exon 1 of 1	PVX_119355	MBS_POS	PCD_POS	0.9566
P. vivax SaI1	circumsporozoite (CS) protein	Exon 1 of 1	PVX_119355	PCD_POS	MBS_NEG	0.9916
P. vivax SaI1	circumsporozoite (CS) protein	Exon 1 of 1	PVX_119355	PCD_POS	PCD_NEG	0.9677
P. vivax SaI1	CW type zinc finger domain containing protein	Exon 1 of 1 Segment 1	PVX_090090	MBS_POS	MBS_NEG	0.905
P. vivax SaI1	CW type zinc finger domain containing protein	Exon 1 of 1 Segment 1	PVX_090090	PCD_NEG	MBS_NEG	0.2339
P. vivax SaI1	CW type zinc finger domain containing protein	Exon 1 of 1 Segment 1	PVX_090090	PCD_NEG	MBS_POS	0.9441
P. vivax SaI1	CW type zinc finger domain containing protein	Exon 1 of 1 Segment 1	PVX_090090	PCD_NEG	PCD_POS	0.8997
P. vivax SaI1	CW type zinc finger domain containing protein	Exon 1 of 1 Segment 1	PVX_090090	PCD_POS	MBS_NEG	0.8123
P. vivax SaI1	cytoadherence linked asexual protein, CLAG, putative	Exon 8 of 8	PVX_121885	MBS_POS	MBS_NEG	0.8207
P. vivax SaI1	cytoadherence linked asexual protein, CLAG, putative	Exon 8 of 8	PVX_121885	MBS_POS	PCD_NEG	0.9214
P. vivax SaI1	cytoadherence linked asexual protein, CLAG, putative	Exon 8 of 8	PVX_121885	PCD_NEG	MBS_NEG	0.9932
P. vivax SaI1	cytoadherence linked asexual protein, CLAG, putative	Exon 8 of 8	PVX_121885	PCD_POS	MBS_NEG	0.6464
P. vivax SaI1	cytoadherence linked asexual protein, CLAG, putative	Exon 8 of 8	PVX_121885	PCD_POS	MBS_POS	1
P. vivax SaI1	cytoadherence linked asexual protein, CLAG, putative	Exon 8 of 8	PVX_121885	PCD_POS	PCD_NEG	0.8468
P. vivax SaI1	D123 (regulator of eIF2), putative	Exon 1 of 3	PVX_095115	MBS_POS	MBS_NEG	0.3834
P. vivax SaI1	D123 (regulator of eIF2), putative	Exon 1 of 3	PVX_095115	MBS_POS	PCD_NEG	0.5314
P. vivax SaI1	D123 (regulator of eIF2), putative	Exon 1 of 3	PVX_095115	MBS_POS	PCD_POS	0.9344
P. vivax SaI1	D123 (regulator of eIF2), putative	Exon 1 of 3	PVX_095115	PCD_NEG	MBS_NEG	0.9976
P. vivax SaI1	D123 (regulator of eIF2), putative	Exon 1 of 3	PVX_095115	PCD_POS	MBS_NEG	0.6273
P. vivax SaI1	D123 (regulator of eIF2), putative	Exon 1 of 3	PVX_095115	PCD_POS	PCD_NEG	0.8028
P. vivax SaI1	deoxyribosephosphate aldolase, putative	Exon 1 of 1	PVX_001945	MBS_POS	MBS_NEG	0.9979
P. vivax SaI1	deoxyribosephosphate aldolase, putative	Exon 1 of 1	PVX_001945	PCD_NEG	MBS_NEG	0.0589
P. vivax SaI1	deoxyribosephosphate aldolase, putative	Exon 1 of 1	PVX_001945	PCD_NEG	MBS_POS	0.492
P. vivax SaI1	deoxyribosephosphate aldolase, putative	Exon 1 of 1	PVX_001945	PCD_POS	MBS_NEG	0.0738
P. vivax SaI1	deoxyribosephosphate aldolase, putative	Exon 1 of 1	PVX_001945	PCD_POS	MBS_POS	0.4529
P. vivax SaI1	deoxyribosephosphate aldolase, putative	Exon 1 of 1	PVX_001945	PCD_POS	PCD_NEG	0.9981
P. vivax SaI1	DNA repair helicase, putative	Exon 1 of 1 Segment 2	PVX_086025	MBS_NEG	MBS_POS	0.8806
P. vivax SaI1	DNA repair helicase, putative	Exon 1 of 1 Segment 2	PVX_086025	MBS_NEG	PCD_NEG	0.5077
P. vivax SaI1	DNA repair helicase, putative	Exon 1 of 1 Segment 2	PVX_086025	MBS_NEG	PCD_POS	0.9684
P. vivax SaI1	DNA repair helicase, putative	Exon 1 of 1 Segment 2	PVX_086025	MBS_POS	PCD_NEG	0.9977
P. vivax SaI1	DNA repair helicase, putative	Exon 1 of 1 Segment 2	PVX_086025	PCD_POS	MBS_POS	0.9862
P. vivax SaI1	DNA repair helicase, putative	Exon 1 of 1 Segment 2	PVX_086025	PCD_POS	PCD_NEG	0.9058
P. vivax SaI1	DNA repair helicase, putative	Exon 2 of 3	PVX_110880	MBS_NEG	MBS_POS	0.7919
P. vivax SaI1	DNA repair helicase, putative	Exon 2 of 3	PVX_110880	MBS_NEG	PCD_NEG	0.8205
P. vivax SaI1	DNA repair helicase, putative	Exon 2 of 3	PVX_110880	MBS_NEG	PCD_POS	0.8473
P. vivax SaI1	DNA repair helicase, putative	Exon 2 of 3	PVX_110880	PCD_NEG	MBS_POS	0.9898
P. vivax SaI1	DNA repair helicase, putative	Exon 2 of 3	PVX_110880	PCD_NEG	PCD_POS	1
P. vivax SaI1	DNA repair helicase, putative	Exon 2 of 3	PVX_110880	PCD_POS	MBS_POS	0.9937
P. vivax SaI1	DNA repair protein RAD23, putative	Exon 1 of 1	PVX_094805	MBS_POS	MBS_NEG	0.2728
P. vivax SaI1	DNA repair protein RAD23, putative	Exon 1 of 1	PVX_094805	PCD_NEG	MBS_POS	0.9998
P. vivax SaI1	DNA repair protein RAD23, putative	Exon 1 of 1	PVX_094805	PCD_POS	MBS_POS	0.4184
P. vivax SaI1	DNA repair protein RAD23, putative	Exon 1 of 1	PVX_094805	PCD_POS	PCD_NEG	0.2268
P. vivax SaI1	DNA replication licensing factor MCM8, putative	Exon 2 of 2 Segment 2	PVX_084595	MBS_NEG	MBS_POS	0.6792
P. vivax SaI1	DNA replication licensing factor MCM8, putative	Exon 2 of 2 Segment 2	PVX_084595	PCD_NEG	MBS_NEG	0.9608
P. vivax SaI1	DNA replication licensing factor MCM8, putative	Exon 2 of 2 Segment 2	PVX_084595	PCD_NEG	MBS_POS	0.5415
P. vivax SaI1	DNA replication licensing factor MCM8, putative	Exon 2 of 2 Segment 2	PVX_084595	PCD_POS	MBS_NEG	0.2854
P. vivax SaI1	DNA replication licensing factor MCM8, putative	Exon 2 of 2 Segment 2	PVX_084595	PCD_POS	MBS_POS	0.1357
P. vivax SaI1	DNA replication licensing factor MCM8, putative	Exon 2 of 2 Segment 2	PVX_084595	PCD_POS	PCD_NEG	0.6406
P. vivax SaI1	DNAdirected RNA polymerase I 190 kDa polypeptide, putative	Exon 1 of 3 Segment 2	PVX_098025	MBS_POS	MBS_NEG	0.9972
P. vivax SaI1	DNAdirected RNA polymerase I 190 kDa polypeptide, putative	Exon 1 of 3 Segment 2	PVX_098025	MBS_POS	PCD_NEG	0.2736
P. vivax SaI1	DNAdirected RNA polymerase I 190 kDa polypeptide, putative	Exon 1 of 3 Segment 2	PVX_098025	MBS_POS	PCD_POS	0.9998
P. vivax SaI1	DNAdirected RNA polymerase I 190 kDa polypeptide, putative	Exon 1 of 3 Segment 2	PVX_098025	PCD_POS	MBS_NEG	0.9991
P. vivax SaI1	DNAdirected RNA polymerase I 190 kDa polypeptide, putative	Exon 1 of 3 Segment 2	PVX_098025	PCD_POS	PCD_NEG	0.1474
P. vivax SaI1	DNAdirected RNA polymerase, beta subunit, putative	Exon 1 of 1	PVX_119360	MBS_NEG	MBS_POS	0.8618
P. vivax SaI1	DNAdirected RNA polymerase, beta subunit, putative	Exon 1 of 1	PVX_119360	MBS_NEG	PCD_NEG	0.9422
P. vivax SaI1	DNAdirected RNA polymerase, beta subunit, putative	Exon 1 of 1	PVX_119360	PCD_NEG	MBS_POS	0.9828
P. vivax SaI1	DNAdirected RNA polymerase, beta subunit, putative	Exon 1 of 1	PVX_119360	PCD_POS	MBS_NEG	0.7175
P. vivax SaI1	DNAdirected RNA polymerase, beta subunit, putative	Exon 1 of 1	PVX_119360	PCD_POS	MBS_POS	0.5063
P. vivax SaI1	DNAdirected RNA polymerase, beta subunit, putative	Exon 1 of 1	PVX_119360	PCD_POS	PCD_NEG	0.5262
P. vivax SaI1	dynein heavy chain, putative	Exon 1 of 2 Segment 5	PVX_091760	MBS_NEG	PCD_NEG	0.9959
P. vivax SaI1	dynein heavy chain, putative	Exon 1 of 2 Segment 5	PVX_091760	MBS_POS	MBS_NEG	0.9776
P. vivax SaI1	dynein heavy chain, putative	Exon 1 of 2 Segment 5	PVX_091760	MBS_POS	PCD_NEG	0.9558
P. vivax SaI1	dynein heavy chain, putative	Exon 1 of 2 Segment 5	PVX_091760	PCD_POS	MBS_NEG	0.5267
P. vivax SaI1	dynein heavy chain, putative	Exon 1 of 2 Segment 5	PVX_091760	PCD_POS	MBS_POS	0.9443
P. vivax SaI1	dynein heavy chain, putative	Exon 1 of 2 Segment 5	PVX_091760	PCD_POS	PCD_NEG	0.5232
P. vivax SaI1	early transcribed membrane protein (ETRAMP)	Exon 1 of 1	PVX_003565	MBS_NEG	MBS_POS	0.9918
P. vivax SaI1	early transcribed membrane protein (ETRAMP)	Exon 1 of 1	PVX_003565	PCD_NEG	MBS_NEG	0.7669
P. vivax SaI1	early transcribed membrane protein (ETRAMP)	Exon 1 of 1	PVX_003565	PCD_NEG	MBS_POS	0.8209
P. vivax SaI1	early transcribed membrane protein (ETRAMP)	Exon 1 of 1	PVX_003565	PCD_POS	MBS_NEG	0.0804
P. vivax SaI1	early transcribed membrane protein (ETRAMP)	Exon 1 of 1	PVX_003565	PCD_POS	MBS_POS	0.2487
P. vivax SaI1	early transcribed membrane protein (ETRAMP)	Exon 1 of 1	PVX_003565	PCD_POS	PCD_NEG	0.53
P. vivax SaI1	early transcribed membrane protein (ETRAMP)	Exon 1 of 2	PVX_090230	MBS_NEG	PCD_NEG	0.2744
P. vivax SaI1	early transcribed membrane protein (ETRAMP)	Exon 1 of 2	PVX_090230	MBS_POS	MBS_NEG	0.6136
P. vivax SaI1	early transcribed membrane protein (ETRAMP)	Exon 1 of 2	PVX_090230	MBS_POS	PCD_NEG	0.1141
P. vivax SaI1	early transcribed membrane protein (ETRAMP)	Exon 1 of 2	PVX_090230	MBS_POS	PCD_POS	0.9834
P. vivax SaI1	early transcribed membrane protein (ETRAMP)	Exon 1 of 2	PVX_090230	PCD_POS	MBS_NEG	0.719
P. vivax SaI1	early transcribed membrane protein (ETRAMP)	Exon 1 of 2	PVX_090230	PCD_POS	PCD_NEG	0.0984
P. vivax SaI1	early transcribed membrane protein (ETRAMP)	Exon 1 of 1	PVX_111065	MBS_NEG	MBS_POS	0.9752
P. vivax SaI1	early transcribed membrane protein (ETRAMP)	Exon 1 of 1	PVX_111065	PCD_NEG	MBS_NEG	0.9602
P. vivax SaI1	early transcribed membrane protein (ETRAMP)	Exon 1 of 1	PVX_111065	PCD_NEG	MBS_POS	0.8992
P. vivax SaI1	early transcribed membrane protein (ETRAMP)	Exon 1 of 1	PVX_111065	PCD_POS	MBS_NEG	0.6559
P. vivax SaI1	early transcribed membrane protein (ETRAMP)	Exon 1 of 1	PVX_111065	PCD_POS	MBS_POS	0.6652
P. vivax SaI1	early transcribed membrane protein (ETRAMP)	Exon 1 of 1	PVX_111065	PCD_POS	PCD_NEG	0.9229
P. vivax SaI1	endoplasmin precursor, putative	Exon 1 of 1	PVX_123745	MBS_NEG	PCD_NEG	0.1018
P. vivax SaI1	endoplasmin precursor, putative	Exon 1 of 1	PVX_123745	MBS_POS	MBS_NEG	0.9924
P. vivax SaI1	endoplasmin precursor, putative	Exon 1 of 1	PVX_123745	MBS_POS	PCD_NEG	0.3306
P. vivax SaI1	endoplasmin precursor, putative	Exon 1 of 1	PVX_123745	MBS_POS	PCD_POS	0.996
P. vivax SaI1	endoplasmin precursor, putative	Exon 1 of 1	PVX_123745	PCD_POS	MBS_NEG	1
P. vivax SaI1	endoplasmin precursor, putative	Exon 1 of 1	PVX_123745	PCD_POS	PCD_NEG	0.2739
P. vivax SaI1	Erythrocyte membrane protein, putative	Exon 1 of 1	PVX_110945	MBS_NEG	PCD_NEG	0.0802
P. vivax SaI1	Erythrocyte membrane protein, putative	Exon 1 of 1	PVX_110945	MBS_NEG	PCD_POS	0.9411
P. vivax SaI1	Erythrocyte membrane protein, putative	Exon 1 of 1	PVX_110945	MBS_POS	MBS_NEG	0.4712
P. vivax SaI1	Erythrocyte membrane protein, putative	Exon 1 of 1	PVX_110945	MBS_POS	PCD_POS	0.355
P. vivax SaI1	Erythrocyte membrane protein, putative	Exon 1 of 1	PVX_110945	PCD_POS	PCD_NEG	0.5236
P. vivax SaI1	eukaryotic translation initiation factor 3 subunit 7, putative		PVX_094590	MBS_NEG	PCD_NEG	0.9354
P. vivax SaI1	eukaryotic translation initiation factor 3 subunit 7, putative		PVX_094590	MBS_NEG	PCD_POS	0.9476
P. vivax SaI1	eukaryotic translation initiation factor 3 subunit 7, putative		PVX_094590	MBS_POS	MBS_NEG	0.7207
P. vivax SaI1	eukaryotic translation initiation factor 3 subunit 7, putative		PVX_094590	MBS_POS	PCD_NEG	0.5433
P. vivax SaI1	eukaryotic translation initiation factor 3 subunit 7, putative		PVX_094590	MBS_POS	PCD_POS	0.575
P. vivax SaI1	eukaryotic translation initiation factor 3 subunit 7, putative		PVX_094590	PCD_NEG	PCD_POS	1
P. vivax SaI1	Falstatin, putative	Exon 2 of 2	PVX_099035	MBS_POS	MBS_NEG	0.9283
P. vivax SaI1	Falstatin, putative	Exon 2 of 2	PVX_099035	MBS_POS	PCD_NEG	0.9898
P. vivax SaI1	Falstatin, putative	Exon 2 of 2	PVX_099035	PCD_NEG	MBS_NEG	0.977
P. vivax SaI1	Falstatin, putative	Exon 2 of 2	PVX_099035	PCD_POS	MBS_POS	0.4793
P. vivax SaI1	Falstatin, putative	Exon 2 of 2	PVX_099035	PCD_POS	PCD_NEG	0.113
P. vivax SaI1	heat shock protein 90, putative	Exon 1 of 1	PVX_091545	MBS_NEG	PCD_NEG	0.9612
P. vivax SaI1	heat shock protein 90, putative	Exon 1 of 1	PVX_091545	MBS_POS	MBS_NEG	0.5865
P. vivax SaI1	heat shock protein 90, putative	Exon 1 of 1	PVX_091545	MBS_POS	PCD_NEG	0.4578
P. vivax SaI1	heat shock protein 90, putative	Exon 1 of 1	PVX_091545	MBS_POS	PCD_POS	0.8167
P. vivax SaI1	heat shock protein 90, putative	Exon 1 of 1	PVX_091545	PCD_POS	MBS_NEG	0.9862
P. vivax SaI1	heat shock protein 90, putative	Exon 1 of 1	PVX_091545	PCD_POS	PCD_NEG	0.905
P. vivax SaI1	heat shock protein hsp70 homologue, putative	Exon 2 of 2	PVX_092310	MBS_NEG	PCD_NEG	0.9996
P. vivax SaI1	heat shock protein hsp70 homologue, putative	Exon 2 of 2	PVX_092310	MBS_POS	MBS_NEG	0.9872
P. vivax SaI1	heat shock protein hsp70 homologue, putative	Exon 2 of 2	PVX_092310	MBS_POS	PCD_NEG	0.9822
P. vivax SaI1	heat shock protein hsp70 homologue, putative	Exon 2 of 2	PVX_092310	PCD_POS	MBS_NEG	0.6173
P. vivax SaI1	heat shock protein hsp70 homologue, putative	Exon 2 of 2	PVX_092310	PCD_POS	MBS_POS	0.9533
P. vivax SaI1	heat shock protein hsp70 homologue, putative	Exon 2 of 2	PVX_092310	PCD_POS	PCD_NEG	0.6614
P. vivax SaI1	hypothetical conserved in Plasmodium species	Exon 1 of 1	PVX_086190	MBS_NEG	PCD_NEG	0.514
P. vivax SaI1	hypothetical conserved in Plasmodium species	Exon 1 of 1	PVX_086190	MBS_NEG	PCD_POS	0.912
P. vivax SaI1	hypothetical conserved in Plasmodium species	Exon 1 of 1	PVX_086190	MBS_POS	MBS_NEG	0.8913
P. vivax SaI1	hypothetical conserved in Plasmodium species	Exon 1 of 1	PVX_086190	MBS_POS	PCD_NEG	0.429
P. vivax SaI1	hypothetical conserved in Plasmodium species	Exon 1 of 1	PVX_086190	MBS_POS	PCD_POS	0.7103
P. vivax SaI1	hypothetical conserved in Plasmodium species	Exon 1 of 1	PVX_086190	PCD_POS	PCD_NEG	0.9611
P. vivax SaI1	hypothetical membrane protein, conserved	Exon 2 of 2	PVX_090215	MBS_POS	MBS_NEG	0.4752
P. vivax SaI1	hypothetical membrane protein, conserved	Exon 2 of 2	PVX_090215	MBS_POS	PCD_NEG	0.8393
P. vivax SaI1	hypothetical membrane protein, conserved	Exon 2 of 2	PVX_090215	PCD_NEG	MBS_NEG	0.8566
P. vivax SaI1	hypothetical membrane protein, conserved	Exon 2 of 2	PVX_090215	PCD_POS	MBS_NEG	0.051
P. vivax SaI1	hypothetical membrane protein, conserved	Exon 2 of 2	PVX_090215	PCD_POS	MBS_POS	0.9646
P. vivax SaI1	hypothetical membrane protein, conserved	Exon 2 of 2	PVX_090215	PCD_POS	PCD_NEG	0.3535
P. vivax SaI1	hypothetical protein	Exon 3 of 17 Segment 1	PVX_084145	ACD_NEG	PCD_NEG	0.9972
P. vivax SaI1	hypothetical protein	Exon 3 of 17 Segment 1	PVX_084145	ACD_NEG	PCD_POS	0.9747
P. vivax SaI1	hypothetical protein	Exon 3 of 17 Segment 1	PVX_084145	ACD_POS	ACD_NEG	0.4197
P. vivax SaI1	hypothetical protein	Exon 3 of 17 Segment 1	PVX_084145	ACD_POS	PCD_NEG	0.4183
P. vivax SaI1	hypothetical protein	Exon 3 of 17 Segment 1	PVX_084145	ACD_POS	PCD_POS	0.3682
P. vivax SaI1	hypothetical protein	Exon 3 of 17 Segment 1	PVX_084145	PCD_NEG	PCD_POS	0.9965
P. vivax SaI1	hypothetical protein	Exon 1 of 1	PVX_085465	ACD_NEG	PCD_NEG	0.8246
P. vivax SaI1	hypothetical protein	Exon 1 of 1	PVX_085465	ACD_POS	ACD_NEG	0.2567
P. vivax SaI1	hypothetical protein	Exon 1 of 1	PVX_085465	ACD_POS	PCD_NEG	0.1184
P. vivax SaI1	hypothetical protein	Exon 1 of 1	PVX_085465	ACD_POS	PCD_POS	0.8517
P. vivax SaI1	hypothetical protein	Exon 1 of 1	PVX_085465	PCD_POS	ACD_NEG	0.6245
P. vivax SaI1	hypothetical protein	Exon 1 of 1	PVX_085465	PCD_POS	PCD_NEG	0.3163
P. vivax SaI1	hypothetical protein	Exon 1 of 2	PVX_094830	ACD_NEG	PCD_NEG	0.9929
P. vivax SaI1	hypothetical protein	Exon 1 of 2	PVX_094830	ACD_POS	ACD_NEG	0.9877
P. vivax SaI1	hypothetical protein	Exon 1 of 2	PVX_094830	ACD_POS	PCD_NEG	0.965
P. vivax SaI1	hypothetical protein	Exon 1 of 2	PVX_094830	PCD_POS	ACD_NEG	0.8327
P. vivax SaI1	hypothetical protein	Exon 1 of 2	PVX_094830	PCD_POS	ACD_POS	0.9924
P. vivax SaI1	hypothetical protein	Exon 1 of 2	PVX_094830	PCD_POS	PCD_NEG	0.7777
P. vivax SaI1	hypothetical protein		PVX_095185	ACD_NEG	PCD_NEG	0.9147
P. vivax SaI1	hypothetical protein		PVX_095185	ACD_POS	ACD_NEG	0.5475
P. vivax SaI1	hypothetical protein		PVX_095185	ACD_POS	PCD_NEG	0.366
P. vivax SaI1	hypothetical protein		PVX_095185	ACD_POS	PCD_POS	0.7547
P. vivax SaI1	hypothetical protein		PVX_095185	PCD_POS	ACD_NEG	0.9944
P. vivax SaI1	hypothetical protein		PVX_095185	PCD_POS	PCD_NEG	0.8869
P. vivax SaI1	hypothetical protein	Exon 1 of 1	PVX_111290	ACD_NEG	PCD_NEG	0.7699
P. vivax SaI1	hypothetical protein	Exon 1 of 1	PVX_111290	ACD_POS	ACD_NEG	0.831
P. vivax SaI1	hypothetical protein	Exon 1 of 1	PVX_111290	ACD_POS	PCD_NEG	0.5119
P. vivax SaI1	hypothetical protein	Exon 1 of 1	PVX_111290	ACD_POS	PCD_POS	0.9964
P. vivax SaI1	hypothetical protein	Exon 1 of 1	PVX_111290	PCD_POS	ACD_NEG	0.862
P. vivax SaI1	hypothetical protein	Exon 1 of 1	PVX_111290	PCD_POS	PCD_NEG	0.4817
P. vivax SaI1	hypothetical protein	Exon 1 of 2	PVX_117680	ACD_POS	ACD_NEG	0.7002
P. vivax SaI1	hypothetical protein	Exon 1 of 2	PVX_117680	PCD_NEG	ACD_POS	0.819
P. vivax SaI1	hypothetical protein	Exon 1 of 2	PVX_117680	PCD_POS	ACD_POS	0.457
P. vivax SaI1	hypothetical protein	Exon 1 of 2	PVX_117680	PCD_POS	PCD_NEG	0.8354
P. vivax SaI1	hypothetical protein	Exon 1 of 1	PVX_122265	ACD_POS	ACD_NEG	0.8149
P. vivax SaI1	hypothetical protein	Exon 1 of 1	PVX_122265	ACD_POS	PCD_NEG	0.9999
P. vivax SaI1	hypothetical protein	Exon 1 of 1	PVX_122265	PCD_NEG	ACD_NEG	0.6186
P. vivax SaI1	hypothetical protein	Exon 1 of 1	PVX_122265	PCD_POS	ACD_POS	0.6655
P. vivax SaI1	hypothetical protein	Exon 1 of 1	PVX_122265	PCD_POS	PCD_NEG	0.4081
P. vivax SaI1	hypothetical protein, conserved	Exon 2 of 2 Segment 1	PVX_000970	ACD_NEG	ACD_POS	0.9937
P. vivax SaI1	hypothetical protein, conserved	Exon 2 of 2 Segment 1	PVX_000970	ACD_NEG	PCD_NEG	0.557
P. vivax SaI1	hypothetical protein, conserved	Exon 2 of 2 Segment 1	PVX_000970	ACD_POS	PCD_NEG	0.9385
P. vivax SaI1	hypothetical protein, conserved	Exon 2 of 2 Segment 1	PVX_000970	PCD_POS	ACD_NEG	0.9247
P. vivax SaI1	hypothetical protein, conserved	Exon 2 of 2 Segment 1	PVX_000970	PCD_POS	ACD_POS	0.917
P. vivax SaI1	hypothetical protein, conserved	Exon 2 of 2 Segment 1	PVX_000970	PCD_POS	PCD_NEG	0.4047
P. vivax SaI1	hypothetical protein, conserved	Exon 1 of 2	PVX_001000	ACD_NEG	ACD_POS	0.907
P. vivax SaI1	hypothetical protein, conserved	Exon 1 of 2	PVX_001000	PCD_NEG	ACD_NEG	0.2041
P. vivax SaI1	hypothetical protein, conserved	Exon 1 of 2	PVX_001000	PCD_NEG	ACD_POS	0.2547
P. vivax SaI1	hypothetical protein, conserved	Exon 1 of 2	PVX_001000	PCD_POS	ACD_NEG	0.1375
P. vivax SaI1	hypothetical protein, conserved	Exon 1 of 2	PVX_001000	PCD_POS	ACD_POS	0.1779
P. vivax SaI1	hypothetical protein, conserved	Exon 1 of 2	PVX_001000	PCD_POS	PCD_NEG	0.9825
P. vivax SaI1	hypothetical protein, conserved	Exon 2 of 2	PVX_001965	ACD_NEG	ACD_POS	0.8485
P. vivax SaI1	hypothetical protein, conserved	Exon 2 of 2	PVX_001965	ACD_NEG	PCD_NEG	0.1265
P. vivax SaI1	hypothetical protein, conserved	Exon 2 of 2	PVX_001965	ACD_NEG	PCD_POS	0.992
P. vivax SaI1	hypothetical protein, conserved	Exon 2 of 2	PVX_001965	ACD_POS	PCD_NEG	0.9229
P. vivax SaI1	hypothetical protein, conserved	Exon 2 of 2	PVX_001965	PCD_POS	ACD_POS	0.9541
P. vivax SaI1	hypothetical protein, conserved	Exon 2 of 2	PVX_001965	PCD_POS	PCD_NEG	0.4654
P. vivax SaI1	hypothetical protein, conserved	Exon 2 of 3 Segment 2	PVX_002550	ACD_POS	ACD_NEG	0.9089
P. vivax SaI1	hypothetical protein, conserved	Exon 2 of 3 Segment 2	PVX_002550	PCD_NEG	ACD_POS	0.4115
P. vivax SaI1	hypothetical protein, conserved	Exon 2 of 3 Segment 2	PVX_002550	PCD_POS	PCD_NEG	0.4244
P. vivax SaI1	hypothetical protein, conserved	Exon 3 of 3 Segment 1	PVX_002905	ACD_NEG	PCD_NEG	0.1423
P. vivax SaI1	hypothetical protein, conserved	Exon 3 of 3 Segment 1	PVX_002905	ACD_NEG	PCD_POS	0.5854
P. vivax SaI1	hypothetical protein, conserved	Exon 3 of 3 Segment 1	PVX_002905	ACD_POS	ACD_NEG	0.9831
P. vivax SaI1	hypothetical protein, conserved	Exon 3 of 3 Segment 1	PVX_002905	ACD_POS	PCD_NEG	0.3384
P. vivax SaI1	hypothetical protein, conserved	Exon 3 of 3 Segment 1	PVX_002905	ACD_POS	PCD_POS	0.6471
P. vivax SaI1	hypothetical protein, conserved	Exon 3 of 3 Segment 1	PVX_002905	PCD_POS	PCD_NEG	0.9449
P. vivax SaI1	hypothetical protein, conserved	Exon 1 of 1 Segment 1	PVX_079910	ACD_NEG	PCD_NEG	0.6821
P. vivax SaI1	hypothetical protein, conserved	Exon 1 of 1 Segment 1	PVX_079910	ACD_POS	ACD_NEG	0.9889
P. vivax SaI1	hypothetical protein, conserved	Exon 1 of 1 Segment 1	PVX_079910	ACD_POS	PCD_NEG	0.7573
P. vivax SaI1	hypothetical protein, conserved	Exon 1 of 1 Segment 1	PVX_079910	PCD_POS	ACD_NEG	0.5532
P. vivax SaI1	hypothetical protein, conserved	Exon 1 of 1 Segment 1	PVX_079910	PCD_POS	ACD_POS	0.9302
P. vivax SaI1	hypothetical protein, conserved	Exon 1 of 1 Segment 1	PVX_079910	PCD_POS	PCD_NEG	0.1873
P. vivax SaI1	hypothetical protein, conserved	Exon 1 of 1	PVX_080035	ACD_NEG	ACD_POS	0.8525
P. vivax SaI1	hypothetical protein, conserved	Exon 1 of 1	PVX_080035	ACD_NEG	PCD_NEG	0.6697
P. vivax SaI1	hypothetical protein, conserved	Exon 1 of 1	PVX_080035	ACD_NEG	PCD_POS	0.3206
P. vivax SaI1	hypothetical protein, conserved	Exon 1 of 1	PVX_080035	ACD_POS	PCD_POS	0.9705
P. vivax SaI1	hypothetical protein, conserved	Exon 1 of 1	PVX_080035	PCD_NEG	ACD_POS	1
P. vivax SaI1	hypothetical protein, conserved	Exon 1 of 1	PVX_080035	PCD_NEG	PCD_POS	0.9249
P. vivax SaI1	hypothetical protein, conserved	Exon 1 of 2 Segment 3	PVX_080270	ACD_NEG	ACD_POS	0.9041
P. vivax SaI1	hypothetical protein, conserved	Exon 1 of 2 Segment 3	PVX_080270	ACD_NEG	PCD_POS	0.0803
P. vivax SaI1	hypothetical protein, conserved	Exon 1 of 2 Segment 3	PVX_080270	ACD_POS	PCD_NEG	0.2638
P. vivax SaI1	hypothetical protein, conserved	Exon 1 of 2 Segment 3	PVX_080270	ACD_POS	PCD_POS	0.7401
P. vivax SaI1	hypothetical protein, conserved	Exon 1 of 2 Segment 3	PVX_080270	PCD_POS	PCD_NEG	0.7826
P. vivax SaI1	hypothetical protein, conserved	Exon 4 of 4	PVX_081450	ACD_NEG	PCD_POS	0.0559
P. vivax SaI1	hypothetical protein, conserved	Exon 4 of 4	PVX_081450	ACD_POS	ACD_NEG	0.8854
P. vivax SaI1	hypothetical protein, conserved	Exon 4 of 4	PVX_081450	ACD_POS	PCD_POS	0.0918
P. vivax SaI1	hypothetical protein, conserved	Exon 4 of 4	PVX_081450	PCD_POS	PCD_NEG	0.9905
P. vivax SaI1	hypothetical protein, conserved	Exon 1 of 1	PVX_081550	ACD_NEG	PCD_NEG	0.5286
P. vivax SaI1	hypothetical protein, conserved	Exon 1 of 1	PVX_081550	ACD_NEG	PCD_POS	0.8531
P. vivax SaI1	hypothetical protein, conserved	Exon 1 of 1	PVX_081550	ACD_POS	ACD_NEG	0.996
P. vivax SaI1	hypothetical protein, conserved	Exon 1 of 1	PVX_081550	ACD_POS	PCD_NEG	0.7188
P. vivax SaI1	hypothetical protein, conserved	Exon 1 of 1	PVX_081550	ACD_POS	PCD_POS	0.8834
P. vivax SaI1	hypothetical protein, conserved	Exon 1 of 1	PVX_081550	PCD_POS	PCD_NEG	0.9855
P. vivax SaI1	hypothetical protein, conserved		PVX_081690	ACD_NEG	ACD_POS	0.9944
P. vivax SaI1	hypothetical protein, conserved		PVX_081690	ACD_NEG	PCD_NEG	0.9998
P. vivax SaI1	hypothetical protein, conserved		PVX_081690	PCD_NEG	ACD_POS	0.9979
P. vivax SaI1	hypothetical protein, conserved		PVX_081690	PCD_POS	ACD_NEG	0.5247
P. vivax SaI1	hypothetical protein, conserved		PVX_081690	PCD_POS	ACD_POS	0.6696
P. vivax SaI1	hypothetical protein, conserved		PVX_081690	PCD_POS	PCD_NEG	0.5924
P. vivax SaI1	hypothetical protein, conserved	Exon 1 of 3	PVX_082365	ACD_NEG	ACD_POS	0.8806
P. vivax SaI1	hypothetical protein, conserved	Exon 1 of 3	PVX_082365	ACD_NEG	PCD_NEG	0.9919
P. vivax SaI1	hypothetical protein, conserved	Exon 1 of 3	PVX_082365	PCD_NEG	ACD_POS	0.958
P. vivax SaI1	hypothetical protein, conserved	Exon 1 of 3	PVX_082365	PCD_POS	ACD_NEG	0.8181
P. vivax SaI1	hypothetical protein, conserved	Exon 1 of 3	PVX_082365	PCD_POS	ACD_POS	0.6067
P. vivax SaI1	hypothetical protein, conserved	Exon 1 of 3	PVX_082365	PCD_POS	PCD_NEG	0.7581
P. vivax SaI1	hypothetical protein, conserved	Exon 2 of 2	PVX_083560	ACD_NEG	PCD_NEG	0.6644
P. vivax SaI1	hypothetical protein, conserved	Exon 2 of 2	PVX_083560	ACD_POS	ACD_NEG	0.9647
P. vivax SaI1	hypothetical protein, conserved	Exon 2 of 2	PVX_083560	ACD_POS	PCD_NEG	0.6601
P. vivax SaI1	hypothetical protein, conserved	Exon 2 of 2	PVX_083560	PCD_POS	ACD_NEG	0.4626
P. vivax SaI1	hypothetical protein, conserved	Exon 2 of 2	PVX_083560	PCD_POS	ACD_POS	0.9421
P. vivax SaI1	hypothetical protein, conserved	Exon 2 of 2	PVX_083560	PCD_POS	PCD_NEG	0.1384
P. vivax SaI1	hypothetical protein, conserved	Exon 1 of 1 Segment 2	PVX_084305	ACD_NEG	ACD_POS	0.9937
P. vivax SaI1	hypothetical protein, conserved	Exon 1 of 1 Segment 2	PVX_084305	ACD_NEG	PCD_POS	0.703
P. vivax SaI1	hypothetical protein, conserved	Exon 1 of 1 Segment 2	PVX_084305	ACD_POS	PCD_NEG	0.1639
P. vivax SaI1	hypothetical protein, conserved	Exon 1 of 1 Segment 2	PVX_084305	ACD_POS	PCD_POS	0.9605
P. vivax SaI1	hypothetical protein, conserved	Exon 1 of 1 Segment 2	PVX_084305	PCD_POS	PCD_NEG	0.2169
P. vivax SaI1	hypothetical protein, conserved	Exon 1 of 1 Segment 2	PVX_085025	ACD_NEG	PCD_NEG	0.1739
P. vivax SaI1	hypothetical protein, conserved	Exon 1 of 1 Segment 2	PVX_085025	ACD_POS	ACD_NEG	0.859
P. vivax SaI1	hypothetical protein, conserved	Exon 1 of 1 Segment 2	PVX_085025	ACD_POS	PCD_NEG	0.1898
P. vivax SaI1	hypothetical protein, conserved	Exon 1 of 1 Segment 2	PVX_085025	ACD_POS	PCD_POS	0.9004
P. vivax SaI1	hypothetical protein, conserved	Exon 1 of 1 Segment 2	PVX_085025	PCD_POS	PCD_NEG	0.3887
P. vivax SaI1	hypothetical protein, conserved	Exon 3 of 5 Segment 2	PVX_085120	ACD_POS	ACD_NEG	0.9988
P. vivax SaI1	hypothetical protein, conserved	Exon 3 of 5 Segment 2	PVX_085120	ACD_POS	PCD_POS	0.1397
P. vivax SaI1	hypothetical protein, conserved	Exon 3 of 5 Segment 2	PVX_085120	PCD_POS	PCD_NEG	0.9765
P. vivax SaI1	hypothetical protein, conserved	Exon 1 of 1 Segment 1	PVX_085245	ACD_POS	ACD_NEG	0.9998
P. vivax SaI1	hypothetical protein, conserved	Exon 1 of 1 Segment 1	PVX_085245	ACD_POS	PCD_NEG	0.0909
P. vivax SaI1	hypothetical protein, conserved	Exon 1 of 1 Segment 1	PVX_085245	PCD_POS	ACD_NEG	0.7386
P. vivax SaI1	hypothetical protein, conserved	Exon 1 of 1 Segment 1	PVX_085245	PCD_POS	ACD_POS	0.93
P. vivax SaI1	hypothetical protein, conserved	Exon 2 of 2	PVX_085445	ACD_NEG	PCD_NEG	0.8089
P. vivax SaI1	hypothetical protein, conserved	Exon 2 of 2	PVX_085445	ACD_NEG	PCD_POS	0.9984
P. vivax SaI1	hypothetical protein, conserved	Exon 2 of 2	PVX_085445	ACD_POS	ACD_NEG	0.6996
P. vivax SaI1	hypothetical protein, conserved	Exon 2 of 2	PVX_085445	ACD_POS	PCD_NEG	0.4075
P. vivax SaI1	hypothetical protein, conserved	Exon 2 of 2	PVX_085445	ACD_POS	PCD_POS	0.7155
P. vivax SaI1	hypothetical protein, conserved	Exon 2 of 2	PVX_085445	PCD_POS	PCD_NEG	0.9471
P. vivax SaI1	hypothetical protein, conserved		PVX_085520	ACD_NEG	PCD_NEG	0.9768
P. vivax SaI1	hypothetical protein, conserved		PVX_085520	ACD_POS	ACD_NEG	0.5965
P. vivax SaI1	hypothetical protein, conserved		PVX_085520	ACD_POS	PCD_NEG	0.4978
P. vivax SaI1	hypothetical protein, conserved		PVX_085520	ACD_POS	PCD_POS	0.9921
P. vivax SaI1	hypothetical protein, conserved		PVX_085520	PCD_POS	ACD_NEG	0.6222
P. vivax SaI1	hypothetical protein, conserved		PVX_085520	PCD_POS	PCD_NEG	0.5173
P. vivax SaI1	hypothetical protein, conserved	Exon 1 of 2 Segment 5	PVX_085570	ACD_NEG	PCD_NEG	0.3491
P. vivax SaI1	hypothetical protein, conserved	Exon 1 of 2 Segment 5	PVX_085570	ACD_POS	ACD_NEG	1
P. vivax SaI1	hypothetical protein, conserved	Exon 1 of 2 Segment 5	PVX_085570	ACD_POS	PCD_NEG	0.727
P. vivax SaI1	hypothetical protein, conserved	Exon 1 of 2 Segment 5	PVX_085570	PCD_POS	ACD_NEG	0.5642
P. vivax SaI1	hypothetical protein, conserved	Exon 1 of 2 Segment 5	PVX_085570	PCD_POS	ACD_POS	0.8214
P. vivax SaI1	hypothetical protein, conserved	Exon 1 of 2 Segment 5	PVX_085570	PCD_POS	PCD_NEG	0.0774
P. vivax SaI1	hypothetical protein, conserved	Exon 1 of 1 Segment 5	PVX_085590	ACD_POS	ACD_NEG	0.9552
P. vivax SaI1	hypothetical protein, conserved	Exon 1 of 1 Segment 5	PVX_085590	PCD_NEG	ACD_NEG	0.8716
P. vivax SaI1	hypothetical protein, conserved	Exon 1 of 1 Segment 5	PVX_085590	PCD_POS	ACD_NEG	0.3502
P. vivax SaI1	hypothetical protein, conserved	Exon 1 of 1 Segment 5	PVX_085590	PCD_POS	ACD_POS	0.9121
P. vivax SaI1	hypothetical protein, conserved	Exon 1 of 1 Segment 5	PVX_085590	PCD_POS	PCD_NEG	0.8251
P. vivax SaI1	hypothetical protein, conserved	Exon 1 of 2	PVX_086010	ACD_NEG	ACD_POS	0.7664
P. vivax SaI1	hypothetical protein, conserved	Exon 1 of 2	PVX_086010	PCD_NEG	ACD_NEG	0.9847
P. vivax SaI1	hypothetical protein, conserved	Exon 1 of 2	PVX_086010	PCD_NEG	ACD_POS	0.6812
P. vivax SaI1	hypothetical protein, conserved	Exon 1 of 2	PVX_086010	PCD_POS	ACD_NEG	0.7733
P. vivax SaI1	hypothetical protein, conserved	Exon 1 of 2	PVX_086010	PCD_POS	ACD_POS	0.4456
P. vivax SaI1	hypothetical protein, conserved	Exon 1 of 2	PVX_086010	PCD_POS	PCD_NEG	0.9425
P. vivax SaI1	hypothetical protein, conserved	Exon 1 of 2 Segment 5	PVX_086015	ACD_NEG	PCD_NEG	0.6598
P. vivax SaI1	hypothetical protein, conserved	Exon 1 of 2 Segment 5	PVX_086015	ACD_NEG	PCD_POS	0.9852
P. vivax SaI1	hypothetical protein, conserved	Exon 1 of 2 Segment 5	PVX_086015	ACD_POS	ACD_NEG	0.5323
P. vivax SaI1	hypothetical protein, conserved	Exon 1 of 2 Segment 5	PVX_086015	ACD_POS	PCD_NEG	0.2078
P. vivax SaI1	hypothetical protein, conserved	Exon 1 of 2 Segment 5	PVX_086015	ACD_POS	PCD_POS	0.4915
P. vivax SaI1	hypothetical protein, conserved	Exon 1 of 2 Segment 5	PVX_086015	PCD_POS	PCD_NEG	0.9371
P. vivax SaI1	hypothetical protein, conserved	Exon 1 of 2 Segment 6	PVX_086015	ACD_NEG	ACD_POS	0.9987
P. vivax SaI1	hypothetical protein, conserved	Exon 1 of 2 Segment 6	PVX_086015	ACD_NEG	PCD_NEG	0.558
P. vivax SaI1	hypothetical protein, conserved	Exon 1 of 2 Segment 6	PVX_086015	ACD_NEG	PCD_POS	0.9119
P. vivax SaI1	hypothetical protein, conserved	Exon 1 of 2 Segment 6	PVX_086015	ACD_POS	PCD_NEG	0.9062
P. vivax SaI1	hypothetical protein, conserved	Exon 1 of 2 Segment 6	PVX_086015	ACD_POS	PCD_POS	0.9899
P. vivax SaI1	hypothetical protein, conserved	Exon 1 of 2 Segment 6	PVX_086015	PCD_POS	PCD_NEG	0.9721
P. vivax SaI1	hypothetical protein, conserved	Exon 1 of 1	PVX_086200	ACD_NEG	PCD_NEG	0.931
P. vivax SaI1	hypothetical protein, conserved	Exon 1 of 1	PVX_086200	ACD_POS	ACD_NEG	0.7946
P. vivax SaI1	hypothetical protein, conserved	Exon 1 of 1	PVX_086200	ACD_POS	PCD_NEG	0.6136
P. vivax SaI1	hypothetical protein, conserved	Exon 1 of 1	PVX_086200	ACD_POS	PCD_POS	0.9999
P. vivax SaI1	hypothetical protein, conserved	Exon 1 of 1	PVX_086200	PCD_POS	ACD_NEG	0.6935
P. vivax SaI1	hypothetical protein, conserved	Exon 1 of 1	PVX_086200	PCD_POS	PCD_NEG	0.4863
P. vivax SaI1	hypothetical protein, conserved	Exon 1 of 2 Segment 2	PVX_087755	ACD_NEG	ACD_POS	0.8083
P. vivax SaI1	hypothetical protein, conserved	Exon 1 of 2 Segment 2	PVX_087755	ACD_NEG	PCD_NEG	0.5629
P. vivax SaI1	hypothetical protein, conserved	Exon 1 of 2 Segment 2	PVX_087755	PCD_NEG	ACD_POS	1
P. vivax SaI1	hypothetical protein, conserved	Exon 1 of 2 Segment 2	PVX_087755	PCD_POS	ACD_NEG	0.7614
P. vivax SaI1	hypothetical protein, conserved	Exon 1 of 2 Segment 2	PVX_087755	PCD_POS	ACD_POS	0.4781
P. vivax SaI1	hypothetical protein, conserved	Exon 1 of 2 Segment 2	PVX_087755	PCD_POS	PCD_NEG	0.2477
P. vivax SaI1	hypothetical protein, conserved	Exon 1 of 1 Segment 2	PVX_087865	ACD_NEG	PCD_NEG	0.3975
P. vivax SaI1	hypothetical protein, conserved	Exon 1 of 1 Segment 2	PVX_087865	ACD_NEG	PCD_POS	0.9993
P. vivax SaI1	hypothetical protein, conserved	Exon 1 of 1 Segment 2	PVX_087865	ACD_POS	ACD_NEG	0.9995
P. vivax SaI1	hypothetical protein, conserved	Exon 1 of 1 Segment 2	PVX_087865	ACD_POS	PCD_NEG	0.698
P. vivax SaI1	hypothetical protein, conserved	Exon 1 of 1 Segment 2	PVX_087865	ACD_POS	PCD_POS	0.9978
P. vivax SaI1	hypothetical protein, conserved	Exon 1 of 1 Segment 2	PVX_087865	PCD_POS	PCD_NEG	0.6858
P. vivax SaI1	hypothetical protein, conserved	Exon 1 of 1	PVX_088860	ACD_POS	ACD_NEG	0.7782
P. vivax SaI1	hypothetical protein, conserved	Exon 1 of 1	PVX_088860	PCD_NEG	ACD_NEG	0.1005
P. vivax SaI1	hypothetical protein, conserved	Exon 1 of 1	PVX_088860	PCD_NEG	ACD_POS	0.9418
P. vivax SaI1	hypothetical protein, conserved	Exon 1 of 1	PVX_088860	PCD_POS	ACD_POS	0.3452
P. vivax SaI1	hypothetical protein, conserved	Exon 1 of 1	PVX_088860	PCD_POS	PCD_NEG	0.4564
P. vivax SaI1	hypothetical protein, conserved	Exon 1 of 1	PVX_089075	ACD_NEG	ACD_POS	0.929
[truncated: 634 more rows]
